# Supplementary material for: Structural mechanism of extranucleosomal DNA readout by the INO80 complex
Source: Sci Adv. 2022 Dec 9;8(49):eadd3189. doi: 10.1126/sciadv.add3189 (PMC9733932; doi:10.1126/sciadv.add3189)
Supplement: Supplementary file 2 — Movies S1 to S3 [file sciadv.add3189_movies_s1_to_s3.zip]

Archive with 3 entries (3 files):
- sciadv.add3189_movie_s1.mp4
- sciadv.add3189_movie_s2.mp4
- sciadv.add3189_movie_s3.mp4
