# Supplementary material for: Structural mechanism of extranucleosomal DNA readout by the INO80 complex
Source: Sci Adv. 2022 Dec 9;8(49):eadd3189. doi: 10.1126/sciadv.add3189 (PMC9733932; doi:10.1126/sciadv.add3189)
Supplement: Supplementary file 3 — Raw data file [file sciadv.add3189_raw_data_file.zip]

Archive with 1 entries (1 files):
- sciadv.add3189_raw_data_file.xlsx
