# Supplementary material for: Structural mechanism of extranucleosomal DNA readout by the INO80 complex
Source: Sci Adv. 2022 Dec 9;8(49):eadd3189. doi: 10.1126/sciadv.add3189 (PMC9733932; doi:10.1126/sciadv.add3189)
Supplement: Supplementary file 3 — Raw data file [file sciadv.add3189_raw_data_file.zip › sciadv.add3189_raw_data_file.xlsx]

## Sheet: Fig2D
Homologous recombination assay, Fig. 2D
time [h]	WT			arp8∆			arp8-∆N
	Rep1	Rep2	Rep3	Rep1	Rep2	Rep3	Rep1	Rep2	Rep3
3.75	0.0232588	0.0250387	0.0253722	0.0180918	0.0170578	0.0162809	0.0179305	0.0179339	0.0179122
5	0.0542876	0.0603164	0.0566517	0.0384732	0.0391767	0.0374123	0.0388311	0.037221	0.0385993
6.5	0.110099	0.111574	0.101845	0.0778675	0.0666667	0.0675502	0.0713147	0.0735901	0.0691314

## Sheet: Fig. 4G
Sliding assay C.t.INO80wt and mutants, Fig. 4G
		INO80wt
		Ino80.1
		HSA2
		HSA1
		Arp8.1
		Arp8ΔN

## Sheet: Fig. 4H
														ATPase assay C.t.INO80 wt and mutants, Fig. 4H
														Time [s]	buffer	INO80wt+ (1)	INO80wt - (1)	buffer	INO80wt+ (2)	INO80wt - (2)	INO80wt - (3)	INO80wt+ (3)	buffer	HSA2- (1)	HSA.2+ (1)	buffer	HSA2- (2)	HSA2+ (2)	buffer	HSA2+ (3)	HSA2- (3)	buffer	HSA1- (1)	HSA1+ (1)	buffer	HSA1- (2)	HSA1+ (2)	buffer	HSA1- (3)	HSA1+ (3)	buffer	Ino80.1+ (1)	Ino80.1- (1)	Ino80.1- (2)	Ino80.1+ (2)	buffer	Ino80.1- (3)	Ino80.1+ (3)	buffer
														0	39018	39362	36283	29507	30446	34211	36562	33810	34147	35169	34396	35035	44585	37108	30621	40624	37693	28646	30152	40065	40707	36158	34752	36115	37237	32577	34147	36606	34618	50440	50091	30621	41089	35665	40737
														20	37785	39148	36416	28570	30401	33351	36151	33132	33587	34310	34163	34799	43343	37044	37359	33151	31044	28097	29404	39402	39060	36068	34366	36112	36026	32092	33587	36195	34567	49577	49689	37359	34014	26804	40364
														40	37202	38234	34983	27591	29964	33146	35404	32706	33098	33847	33270	34455	43161	36481	33689	32498	34236	27458	28845	38699	38209	35079	33820	35514	35757	31668	33098	35407	34644	49499	48597	33689	37138	30255	39543
														60	36501	37662	34351	27122	29381	32542	34999	32337	32231	33813	33203	33662	42517	36096	28105	34325	39852	26944	28679	38290	36931	34180	32813	35022	35318	31241	32231	34915	34213	48956	48003	28105	38519	28666	39103
														80	36039	37003	34335	26491	29384	31955	34550	31951	31859	33505	33223	33394	41806	35677	34477	26536	35374	26497	28300	38312	36305	33933	32630	34735	34508	31259	31859	34803	33365	48579	47056	34477	37178	30224	38384
														100	35700	36364	33900	26209	28645	31658	34124	31708	31585	32712	32245	33574	41225	35052	30841	32831	34311	26200	27607	37553	35073	33678	32250	34250	34555	30931	31585	33817	33635	47829	46038	30841	32357	30416	37722
														120	35147	36026	33145	25685	28219	31433	33646	31246	31209	32246	31998	32632	41189	34438	35108	34234	35489	25706	27698	37002	34559	32694	31629	34063	34473	30603	31209	33338	33653	46881	44947	35108	32921	28519	37408
														140	34640	35834	32787	25571	27799	30608	33205	30956	31474	32060	31952	32577	40276	34515	28029	29199	38196	25399	27079	36364	34029	32224	31071	33505	33449	30241	31474	33004	33088	46360	44169	28029	33297	28942	37140
														160	34485	35133	31891	25202	27668	30195	32887	30486	30967	31812	31784	32568	40443	33907	34518	34781	33960	25026	26566	36362	33656	32205	31022	33136	33562	29513	30967	32525	33693	45753	43721	34518	36969	28813	36319
														180	34336	34809	32156	24790	27600	30124	32491	30223	30670	31297	30894	31897	39885	33645	34892	32309	34227	24821	26068	35555	32925	31576	30523	32605	33384	29515	30670	31697	32997	45990	42390	34892	36928	26093	35918
														200	33803	34237	31361	24611	27040	29657	32195	29802	30248	31136	31044	32055	39619	33618	35061	27970	33765	24323	26259	35534	32675	31021	30179	33092	33346	29139	30248	31127	32613	44668	41716	35061	36219	29956	36221
														220	33714	33911	31433	24390	26682	29751	31766	29994	30000	30996	30487	31467	39403	32535	31127	33526	28843	24115	25773	34868	32248	31224	30005	32738	32919	29002	30000	30228	32639	44216	40870	31127	36207	25595	35359
														240	33308	34123	31178	23806	26479	29394	31339	29713	29591	30399	30250	31889	38930	32619	29158	30287	31127	23695	25647	34477	31877	30388	29213	32089	32630	28693	29591	30226	32579	44228	40639	29158	31708	25523	35337
														260	33138	33625	30797	23747	26198	29217	31378	29055	29544	30399	29909	31261	38132	31921	34461	27988	31971	23437	24949	34213	31180	29958	29004	31725	32178	28463	29544	29166	32870	43973	39971	34461	34951	22244	34869
														280	32534	33299	30509	23676	25609	28739	30684	28925	29383	30096	29622	31101	37831	31452	33891	33877	34906	23758	24904	34093	31053	29980	28593	31839	32418	28457	29383	28698	32492	42862	38726	33891	31483	23970	34422
														300	32443	32763	30390	23205	25216	28278	30776	28518	29105	30088	29082	31039	37543	31552	31814	33046	31543	23409	24309	33633	30537	29419	28263	31994	32032	27650	29105	27879	32247	43520	37760	31814	31319	23599	34283
														320	32265	32247	29953	23121	25259	28114	30355	28164	28800	29452	28953	31028	37410	31342	32068	30435	28415	23211	24549	33175	30196	29235	27887	31649	31561	27446	28800	27437	32298	42941	36952	32068	32300	22314	33963
														340	32299	32141	29533	23140	24696	28107	29985	27854	28739	29491	28710	30939	36947	31437	29484	30276	30625	22925	23984	32974	29910	29118	27534	31277	31513	27027	28739	26903	32183	43053	35717	29484	32776	21433	33778
														360	31531	31573	29049	22639	24705	27927	30384	27068	28444	29676	28488	30384	36249	30546	29187	30070	31987	22437	24154	32498	30047	28956	27341	31063	30870	26624	28444	26159	32261	42074	35562	29187	32395	20507	33819
														380	32000	31498	29058	22609	24222	27747	30046	26944	28194	29011	28127	30088	36481	30865	32621	31376	31425	22612	24112	32506	29359	28709	26872	30771	30580	26785	28194	25717	31692	42004	34209	32621	34113	19488	33361
														400	31357	30872	28955	22550	24088	27368	29730	26485	28196	28739	28198	29965	35957	30273	30334	25927	31579	22415	23759	32298	29231	28251	26602	30570	30220	25900	28196	24931	31780	40999	33347	30334	32388	20425	33186
														420	31243	31123	28610	22260	23932	27260	29314	26012	27451	28977	28079	30008	36234	30029	32015	30001	32372	22487	23295	31606	28751	28361	26321	30957	30453	25888	27451	24054	32061	41149	32664	32015	32481	17770	33134
														440	30647	30504	28854	22110	23714	27079	28943	26503	27763	28648	27664	29536	35626	29504	31304	29438	32868	21928	23537	31450	28945	27643	26113	30118	29896	25701	27763	23657	31590	40944	31786	31304	32986	17136	32656
														460	31184	29651	28005	21808	23400	26720	29404	25737	27328	27946	27047	29423	35576	29483	28080	30478	31934	21895	23012	30781	28490	27313	25588	29736	30066	25143	27328	23320	31527	40487	30658	28080	33355	21228	32510
														480	30739	29285	27953	21691	23042	26572	28771	25946	27122	28114	27055	29344	35348	29074	31831	28265	32717	21608	22861	30976	28631	27181	25352	29917	29686	24855	27122	22472	31761	40297	30296	31831	30943	17041	32607
														500	30495	29531	28304	21680	22689	26557	28723	25447	27056	28256	26696	29197	35464	29031	31348	28885	32470	21704	22874	30831	27952	27132	25599	29898	29498	24792	27056	21728	31625	40476	28855	31348	31744	16070	32146
														520	30215	29268	27517	21447	22416	26398	28603	25024	27236	28153	26301	28858	34903	28506	29627	28464	29400	21395	22679	30188	27850	27295	24949	29662	29382	24442	27236	21016	31495	40075	28165	29627	32842	14662	31872
														540	30269	28355	27834	21657	22335	26095	28579	24810	26488	28016	26129	29138	34592	28105	28415	28301	27405	21362	22807	29606	27736	26661	24855	29378	29013	24047	26488	20220	31313	39626	26933	28415	30600	16774	31783
														560	29693	28167	27535	21227	21963	25921	28470	24511	26988	27951	25835	28781	34958	28556	30213	23398	28804	21262	22389	29723	28059	26753	24399	29321	29041	24086	26988	19343	31268	39158	26197	30213	31174	14460	31346
														580	29369	28051	27324	21104	21620	25696	27630	23961	26625	27457	25564	28399	34842	27512	30279	24816	30900	20972	22165	29323	27555	26382	24173	28956	28918	23735	26625	18658	31538	39255	24985	30279	31607	13459	31723
														600	29685	27637	27153	21400	21415	25666	28156	23583	26774	26905	25360	28990	33971	27133	29976	26006	29911	21036	22085	29141	27453	26387	23819	28939	28494	23595	26774	18518	31758	39113	23603	29976	31937	12092	31099
														620	29568	27366	26907	21013	21367	25685	27623	23481	26462	27094	24882	28281	33866	27274	30454	26709	32637	21183	22063	29156	27125	25802	23835	28683	28103	23268	26462	17471	31553	38626	23033	30454	30801	13145	30803
														640	28718	27055	26553	20815	20882	25204	27943	23112	26009	27274	24799	28340	33779	27273	29236	22983	29462	20862	21709	28530	27012	25865	23331	28512	27975	22471	26009	16749	30875	38093	22179	29236	31705	11062	30756
														660	28830	26429	26597	20538	20956	25306	27441	22797	26202	26685	24720	28520	33645	26717	31649	24604	31354	20851	21641	28509	26773	25983	22973	28257	27732	22208	26202	15848	31435	38192	20967	31649	30008	11015	30625
														680	28633	26687	26233	21092	20263	25167	27908	22649	26062	26920	24355	28337	33463	26470	30514	25359	31118	20633	21736	28205	26764	25582	22714	28247	27557	22180	26062	15287	31107	38444	19749	30514	30660	10846	30393
														700	28476	26116	26788	20504	20212	25197	27337	22071	26061	26926	24400	28154	33098	26189	30239	25526	30897	20604	21066	27907	26747	25373	22644	28276	27177	21809	26061	14343	31042	37607	18897	30239	29678	7843	30117
														720	28718	25536	25613	20701	20080	25055	27320	21993	25869	26763	23916	28000	33185	25848	30184	25272	29890	20290	21149	27567	26867	25319	22407	27896	27312	21661	25869	13567	30858	38356	17740	30184	29609	8055	30122
														740	28931	25169	26016	20571	19954	25068	27090	22042	25689	26931	23350	27726	32934	25260	29739	24392	30829	20518	21306	27505	26627	25140	22189	27776	27526	21250	25689	12837	30614	37737	16645	29739	30346	7155	29824
														760	28385	25376	25720	20435	19547	24580	26926	21309	25697	26560	23627	27710	33256	25021	29214	24173	30544	20240	21148	27554	26247	25210	22025	27621	27262	20942	25697	12230	30551	37537	15399	29214	29569	5288	30152
														780	28171	24844	25689	20375	19334	24749	26770	21548	25620	26593	23037	27522	33282	25230	29319	23998	30168	20291	21000	26982	26578	24939	21572	27408	26879	21075	25620	11535	31115	36988	14908	29319	29839	4718	29674
														800	28325	24690	25490	20167	19156	24709	27061	21020	26182	26566	22714	27252	32801	24821	29288	23770	29999	20247	20891	26726	26440	24624	21701	27377	26385	20609	26182	10872	30293	36663	13657	29288	29707	3810	29678
														820	27729	24458	25540	20266	18790	24484	26785	20850	25395	26670	22731	27548	32465	24587	31183	24038	30335	20072	20813	26864	25732	24709	20961	27095	26491	20284	25395	9806	30880	36585	12847	31183	29688	2881	29542
														840	27843	24182	24804	20330	18718	24425	26697	20642	25818	26317	22484	27302	32532	24404	28554	21922	30059	20209	20413	26406	25940	24366	20853	27085	26240	19867	25818	9036	30358	37676	11680	28554	29641	2008	29185
														860	27532	23506	25455	20121	18541	24299	26576	20302	25072	26211	22135	26874	32156	24222	30283	23208	29148	20012	20526	26281	26327	24458	20725	26851	26599	19999	25072	8344	30123	36666	10767	30283	28867	2015	29663
														880	27807	23724	25516	20034	18354	24280	26612	19722	25477	26325	22336	27379	32555	23528	28974	21597	29935	19929	20597	26015	26017	23987	20325	26757	26087	19648	25477	7416	30108	36574	9502	28974	29747	2028	29171
														900	27253	23127	24993	20259	17973	24159	26377	19323	25440	26194	21621	27344	31798	23301	29412	21901	29305	19926	20370	25713	25940	24101	19812	26713	26216	19356	25440	6671	30197	36589	8864	29412	28863	1933	29142
														920	27189	22997	24858	20013	17908	23944	26144	19733	24758	25661	21743	27190	31887	22919	25790	19419	29848	19913	20412	25564	25755	24115	19568	26841	25930	18923	24758	5929	30106	36416	7812	25790	29572	1776	28964
														940	27508	23062	24548	19752	17486	23841	25834	19101	24901	26256	21030	27136	32307	22895	28819	19976	29968	19627	20475	25246	25800	24058	19477	26752	25864	18976	24901	4897	30021	36248	6615	28819	29427	1932	28867
														960	27471	22182	24864	19736	17417	23974	26467	18963	24944	25708	20941	26676	31961	22548	29307	20300	29249	19908	20003	24990	25338	23891	19161	26550	25975	18415	24944	4093	30024	35824	5965	29307	28781	2062	28947
														980	27224	22221	24342	19768	17163	23599	26578	18673	24928	25677	20899	26533	31766	22470	28210	20088	29658	19572	20211	24731	25637	23915	18782	26379	25432	18365	24928	3426	30486	35399	5078	28210	28282	1921	28613
														1000	26824	21937	24259	19573	16912	23878	26174	18324	24637	25396	20318	26993	31686	22158	29810	19020	29568	19651	20052	24740	25406	23642	18626	26583	25376	17939	24637	2711	29958	35861	4146	29810	28623	2050	28387
														1020	27357	21631	24017	19249	16685	23502	26198	17884	24752	25542	20132	26899	31619	21833	27783	16705	29416	19407	19951	24355	25535	23799	18437	26280	25049	17845	24752	2149	29616	35572	3311	27783	29459	1631	28467
														1040	27259	21424	24071	19390	16399	23275	26055	17658	24534	25616	19931	26671	31141	21548	28153	17501	28983	19484	19813	23763	25621	23303	18079	26101	25363	17528	24534	1879	29408	36078	2767	28153	29084	1883	28317
														1060	27055	21104	23826	19653	16180	23406	25571	17106	24621	25541	19550	26738	31064	21132	26500	18264	28424	19112	19681	23854	25293	23233	17949	25978	24945	17178	24621	1914	29940	35231	2632	26500	29427	1688	28193
														1080	26677	20686	24411	19426	16030	23550	25522	16890	24719	25486	19673	26485	31475	20616	27581	18211	28345	19368	19707	23601	25116	23088	17674	25840	25169	17196	24719	1846	29443	35603	2694	27581	28609	1874	28040
														1100	26795	20795	23854	19572	15668	23470	25548	16932	24648	25298	18979	26438	31260	20811	25603	17292	28066	19474	19635	23333	25395	23538	17453	25884	25048	16731	24648	1867	29264	35134	2513	25603	29324	2023	28028
														1120	26397	20357	23558	19310	15471	23340	25480	16550	24621	24771	19037	26731	31017	20333	24660	15676	29275	19293	19475	23196	25019	23067	17155	25746	24938	16521	24621	1903	29194	35535	2692	24660	29465	1844	27832
														1140	26801	20106	23468	19288	15349	23064	25215	15949	24644	25247	18627	26236	31059	20077	27911	15767	28864	19136	19597	22807	25348	22776	16611	25686	25259	16078	24644	1842	29342	35266	2563	27911	28337	1834	27863
														1160	26294	20042	23396	19376	15130	22954	25417	15716	24189	24802	18098	26205	30770	19760	24965	13860	26186	19043	19757	22349	25021	22970	16592	25657	24652	15806	24189	1770	29268	34371	2485	24965	28903	1526	27737
														1180	26529	19502	23274	19047	14949	23043	25253	15428	24448	25209	18211	26231	30224	19402	28431	15626	27956	19036	19452	22068	24634	22975	16195	25363	24674	15484	24448	1772	29310	35087	2595	28431	27950	2006	27717
														1200	26191	19121	23315	19285	14785	23130	25423	15490	24499	25062	17830	26177	30611	19399	26375	12769	28419	19294	19218	22103	24401	22989	15924	25594	24520	15492	24499	1802	29083	34797	2622	26375	28655	1763	27429
														1220	26404	18832	23135	19017	14537	22844	25146	15158	24257	24906	17450	26064	31106	19051	27467	15057	28113	18846	19251	21840	24742	22711	15890	25513	24571	15067	24257	1748	29531	35206	2563	27467	27980	1942	27698
														1240	26465	18635	23334	19198	14296	22913	25338	14637	24279	24985	17202	26339	30124	18376	27428	14189	28083	18875	19188	21759	24880	22674	15260	25340	24454	14826	24279	1896	29052	35118	2462	27428	27430	2029	27382
														1260	25852	18892	23417	19174	14206	22805	25078	14458	24440	24893	16795	26110	30409	18127	26686	11454	28003	18932	19169	21385	24663	22203	15155	25286	24262	14874	24440	1806	29046	34512	2393	26686	29014	1583	27202
														1280	26549	18239	22750	19079	14035	22959	24943	14406	24296	25072	16678	25693	30599	17965	27849	10825	27045	19003	19024	21357	24668	22574	15086	24995	24245	14285	24296	1683	29243	35256	2397	27849	28081	1688	27295
														1300	26270	18160	23137	19023	13609	22731	24881	13787	24216	24779	16262	26086	30606	17595	25755	12319	28488	18918	18930	21177	24597	22341	14634	25021	24155	13897	24216	1667	28742	34712	2542	25755	28781	1758	26846
														1320	26061	17392	22783	19116	13425	22817	24524	13476	24049	24888	16146	26090	29908	17140	28788	12050	27763	18646	19143	20585	24638	22390	14616	24840	23991	13649	24049	1745	29392	34846	2415	28788	27221	1938	27346
														1340	25945	17406	22812	18976	13251	22747	24519	13212	23985	24735	15724	26083	29861	16930	25883	9865	27278	19140	18758	20325	24584	22469	14218	24911	24147	13400	23985	1789	29127	34695	2491	25883	27212	1687	26826
														1360	25896	16860	22504	18857	13134	22603	24904	13411	23961	24870	15524	25768	30048	16650	28246	11006	28198	18823	18803	20369	24356	22511	13663	24824	24053	13300	23961	1671	28722	34388	2403	28246	27480	1839	26865
														1380	25862	16650	22474	18841	13124	22771	24768	12930	23972	24739	15122	25362	30250	16577	26706	10297	27923	18698	18932	20020	24350	22340	13360	24814	24091	12889	23972	1705	28670	35115	2508	26706	27365	1729	26812
														1400	25807	16293	22347	18753	12712	22795	24521	12543	23748	24531	15045	25711	30562	15991	28273	9780	27613	18702	18754	19643	24571	21837	13313	24885	24081	12548	23748	1797	28608	34594	2572	28273	27019	1925	26720
														1420	25960	16261	22515	18488	12476	22551	24619	12301	23947	24502	14833	25593	30236	15710	27169	9705	27131	18715	18747	19242	24325	21829	13070	24882	23832	12532	23947	1747	28508	33978	2429	27169	27060	1977	26671
														1440	25877	15880	22246	19017	12443	22427	24469	11998	24083	24363	14090	25763	30092	15616	26676	9168	27246	18761	18859	19085	24217	21722	12916	24362	23487	12052	24083	1810	28964	34469	2436	26676	26414	1887	26886
														1460	26268	15629	22154	18687	11908	22417	24631	11646	23895	24260	14147	25567	30216	15270	27374	8218	28072	18608	18846	18729	24420	21715	12313	24590	23553	11603	23895	1671	28985	34426	2420	27374	28214	1709	26704
														1480	25402	15032	21872	18469	11800	22486	24327	11357	23835	24545	14060	25309	29821	15183	27354	7778	27449	18689	18475	18742	24244	21697	12028	24393	23309	11719	23835	1725	28429	34503	2367	27354	27287	1852	26546
														1500	25648	15084	21916	18701	11602	22252	24264	11343	23896	24208	13347	25512	29625	14531	26716	7076	27410	18845	18654	18478	24652	21932	11982	24291	23704	11369	23896	1711	28458	34310	2387	26716	28182	1819	26300
														1520	25308	14868	22180	18769	11643	22445	24625	10924	23622	24268	13179	25792	29797	14400	26536	7001	27482	18833	18792	18011	23798	21398	11464	24058	23629	10925	23622	1687	28002	33898	2471	26536	26646	1857	26536
														1540	25239	14373	21858	18556	11261	22212	24408	10372	23714	24512	12767	26090	30119	13967	25998	6227	28618	18386	18657	17889	24256	21556	11332	24475	23457	10541	23714	1708	28656	33620	2455	25998	27254	1807	26273
														1560	25464	14167	21768	18534	11059	22309	24196	10216	23905	24316	12709	25577	29740	13528	27857	5621	27132	18560	18486	17592	24018	21573	10897	24099	23216	10365	23905	1704	28398	34157	2272	27857	26733	1930	26670
														1580	25499	13942	21687	18518	10727	22238	23948	10137	23548	23928	12176	25216	29594	13341	26729	5231	28857	18446	18555	17381	24054	21339	10588	24216	23030	9982	23548	1734	28367	34371	2368	26729	27786	1778	26422
														1600	25706	13720	21530	18570	10652	22186	24249	9701	23693	23984	11878	25128	29287	12919	26741	4605	26749	18499	18459	16991	23919	21400	10200	24144	23561	9805	23693	1687	28832	33572	2486	26741	26919	1989	26413
														1620	25606	13350	21439	18538	10352	21968	23788	9192	23333	24056	11786	25412	29900	12495	26959	4107	26303	18487	18436	16613	23742	21379	10031	24121	23178	9543	23333	1744	28160	33618	2493	26959	26776	1849	26131
														1640	25531	13276	21365	18595	10176	22107	24239	9137	23277	24211	11429	24781	29400	12061	26147	2739	27734	18471	18350	16139	23745	21334	9802	23975	22986	9142	23277	1790	28238	33531	2456	26147	28903	1890	26531
														1660	25268	12975	21502	18297	10015	21956	24024	9050	23252	23815	10974	25719	29288	11568	25915	2737	27890	18680	18440	16183	23850	21113	9416	24258	22991	8888	23252	1667	27886	34086	2469	25915	28199	1817	26055
														1680	25106	12602	21468	18414	9785	22045	23709	8459	23505	24280	10872	25243	29534	11464	27050	2654	26445	18294	18364	15857	23875	21360	9110	24140	22979	8476	23505	1672	28111	33506	2536	27050	25078	1878	26266
														1700	24971	12278	21241	18449	9441	22044	24186	8251	23342	24027	10421	25108	29270	11250	26446	1960	27936	18407	18233	15588	23889	20998	8823	24140	22844	8308	23342	1623	28482	33739	2440	26446	27826	1655	26059
														1720	24856	12031	21187	18465	9239	22159	23683	7921	23638	24150	10193	25050	29647	10784	28087	2172	27120	18298	18171	15183	23480	21040	8409	23817	23196	7946	23638	1769	28209	33137	2420	28087	26395	1830	25926
														1740	25221	11790	21170	18336	8993	22010	23444	7699	23337	23963	9796	25098	29429	10379	27599	2128	26986	18418	18235	15026	23733	20989	8191	24081	22660	7714	23337	1589	27638	33678	2554	27599	26434	1951	26044
														1760	25042	11354	21039	18241	8733	21862	23829	7414	23865	24417	9565	25467	29084	9971	27260	2080	26820	18314	18039	14517	23767	20982	7898	23718	22812	7455	23865	1638	28194	33718	2448	27260	25967	1860	25880
														1780	25415	10803	21106	18374	8625	21684	23564	7021	23844	24151	9076	25254	29432	9815	26539	2071	26818	18408	18035	14273	23645	20763	7618	23764	23036	7147	23844	1680	27780	33840	2373	26539	26264	1993	25870
														1800	25216	11077	20700	18275	8346	21659	23797	6864	23716	23753	8807	25540	29270	9496	26315	2036	26361	18431	18290	13910	23704	20834	7294	24119	22783	6701	23716	1680	28327	33646	2490	26315	25931	1973	26031
														1820	24840	10716	20790	18216	8049	21751	23774	6278	23271	24153	8380	25271	29009	9065	27525	2091	26740	18308	18065	13700	23364	20452	6897	23649	22875	6534	23271	1680	28144	33497	2454	27525	25804	1836	25706
														1840	25032	10300	20848	18192	7976	21586	23660	6087	23406	24091	8268	25358	28624	8657	24136	1778	27606	18323	18031	13070	23612	20576	6635	24192	22782	6189	23406	1656	28030	33641	2297	24136	28048	1446	25722
														1860	24866	9973	21011	18102	7698	21871	23590	5760	23374	24140	7586	25000	29180	8198	26234	1953	26701	18016	17681	12901	23321	20709	6359	23248	22419	5933	23374	1593	27541	33480	2463	26234	25805	1866	25649
														1880	25093	9700	20630	18033	7491	21746	23622	5763	23150	23837	7283	24722	28895	7668	26367	1924	27315	18107	17864	12717	23490	20557	5793	23649	22581	5534	23150	1625	27917	33503	2518	26367	26156	1879	25592
														1900	24568	9403	20284	18145	7224	21744	23574	5295	23181	24064	7124	24991	29098	7719	25979	1693	27161	18097	17857	12312	23470	20462	5665	23620	22488	5285	23181	1667	28085	33261	2367	25979	28013	1716	25726
														1920	24923	9086	20262	18233	7123	21597	23581	4733	23388	23597	6795	25156	29035	7115	26356	1916	26410	18246	17872	12092	23193	20336	5310	23570	22099	5142	23388	1732	27881	33195	2373	26356	25595	1884	25518
														1940	24771	8644	20302	18097	6854	21699	23250	4585	23434	23932	6258	24559	28823	6684	25714	2000	27785	18027	17411	11593	23148	20282	5115	23419	22265	4694	23434	1672	27849	33151	2492	25714	28338	1717	25812
														1960	24689	8622	20072	18041	6603	21578	23684	4269	23259	23455	5986	24989	28659	6450	26194	1938	25624	17804	17599	11318	23176	20433	4778	23347	22275	4398	23259	1633	27919	33258	2349	26194	25349	1899	25637
														1980	25016	8253	20266	17756	6333	21580	23631	4089	23071	23846	5731	25355	28730	5911	26060	1969	26487	18127	17312	11386	23582	20669	4477	23419	22504	4008	23071	1649	27865	32851	2246	26060	26122	1781	25575
														2000	24364	7933	19784	17862	6169	21336	23537	3647	22930	23639	5372	24858	28541	5446	26987	2040	26943	18073	17653	11389	23154	20429	4159	23525	22150	3896	22930	1644	28019	32797	2362	26987	25409	1817	25655
														2020	24792	7452	19759	17844	5893	21404	23330	3363	23169	23355	4978	24903	28996	5162	25979	1963	26412	17939	17503	11076	22855	20047	3738	23382	22109	3503	23169	1579	27539	32765	2404	25979	25527	1832	25307
														2040	24702	7342	20144	17872	5715	21450	23423	3163	22786	23676	4713	24622	28522	4925	25687	1831	26660	17960	17486	11256	23145	20250	3602	23415	22129	3208	22786	1615	27787	32651	2361	25687	25511	1850	25599
														2060	24738	7072	19864	17978	5406	21387	23434	2807	23247	23646	4359	25316	28711	4527	25716	2028	26997	18010	17562	11418	23145	20156	3230	23521	22353	2911	23247	1648	27318	32922	2445	25716	25323	1883	25250
														2080	24901	6560	19697	17847	5161	21175	23406	2435	23071	23529	4003	24643	28788	4238	26811	1851	25441	18138	17483	11018	23217	20092	2951	23148	22195	2801	23071	1606	27064	32698	2468	26811	25046	1810	25471
														2100	24255	6284	19423	18053	5091	21453	23339	2110	22777	23444	3723	25174	29095	3904	25386	1900	26454	17817	17608	11037	23177	20105	2606	22941	22452	2551	22777	1626	27247	33168	2307	25386	24930	1785	25292
														2120	24696	6007	19741	17801	4805	21385	23313	1822	22815	23866	3370	24985	28541	3549	26058	1847	26597	17785	17258	11095	23204	20009	2323	22901	21735	2468	22815	1626	27273	33055	2388	26058	25507	1856	25462
														2140	24833	5625	19497	18023	4580	21343	23386	1703	22462	23379	2948	24825	28808	3134	26412	1958	26544	17767	17306	10936	23022	20106	2091	23142	21868	2447	22462	1610	27685	32935	2445	26412	24965	1892	25501
														2160	24470	5196	19276	17789	4338	21257	23241	1412	22875	23406	2801	24869	28579	3016	27063	1905	26737	18087	17361	10926	23065	19717	1980	23292	22014	2387	22875	1669	27255	32447	2455	27063	25651	1820	25600
														2180	24440	4958	19297	17926	4070	21493	23232	1334	22633	23357	2376	24679	28491	2663	25900	1917	25997	18094	17326	10911	23300	20133	1753	22891	22090	2293	22633	1689	27009	32840	2265	25900	25050	1806	25464
														2200	24508	4831	19318	17719	3989	21040	23386	1309	22802	23522	2082	24454	28432	2505	25801	1927	26231	17924	17283	10902	22695	19762	1537	23168	21979	2180	22802	1614	27647	32579	2390	25801	25837	1848	25362
														2220	24567	4535	19408	17977	3616	20887	23237	1278	22696	23014	1946	24388	28364	2129	26093	1833	25727	17709	17116	10936	23068	19745	1514	23130	21751	2051	22696	1611	26756	32764	2381	26093	24783	1843	25373
														2240	24403	4255	19400	17953	3498	21207	23106	1278	22384	23116	1892	24657	28171	2050	26889	1970	27070	17726	17009	10788	22883	19779	1468	23004	21829	2069	22384	1550	27172	32627	2256	26889	26819	1792	25309
														2260	24278	4053	19203	17710	3189	21239	23114	1228	22546	23017	1818	24620	28395	1981	27020	2021	26352	17715	17155	10803	22868	19739	1405	22781	21901	1897	22546	1632	27058	32677	2259	27020	25007	1703	25288
														2280	24009	4030	19215	17689	2944	21109	22993	1252	22544	23120	1691	24511	28238	1987	26221	1865	27037	17824	17088	10991	22658	19564	1392	22879	21578	1921	22544	1626	26929	32228	2453	26221	26832	1755	25206
														2300	24332	3806	19262	17709	2704	21317	23003	1282	22351	23233	1716	24439	28699	2050	25843	2067	26787	17477	17025	11025	22835	19582	1355	22870	21755	1852	22351	1615	27081	31924	2498	25843	26584	1865	25340
														2320	24718	3742	18858	17893	2492	21258	23245	1230	22929	23461	1575	24489	28703	1963	26660	1900	26600	17728	17092	10825	22903	19859	1349	23161	21517	1778	22929	1550	27037	32456	2542	26660	26104	1740	25271
														2340	24201	3725	19178	17855	2267	21173	23034	1155	22601	22862	1685	23773	28516	1994	26508	1992	25273	17703	16940	10980	22812	19689	1351	22628	21903	1767	22601	1612	26991	32610	2391	26508	24971	1918	25399
														2360	23737	3808	18678	17734	2057	21213	22589	1243	22375	23097	1671	24301	28875	1913	25755	1915	27695	17677	17106	10981	22566	19354	1358	22661	21673	1744	22375	1593	27253	32868	2345	25755	27300	1711	25590
														2380	24194	3788	19013	17719	1836	21176	23098	1154	22504	23299	1639	24713	28413	1939	26151	2034	25526	17511	17062	10820	22788	19315	1365	22435	21628	1599	22504	1565	27151	32465	2335	26151	24687	1928	25259
														2400	24329	3814	18520	17614	1558	20886	22692	1185	22493	23287	1645	24652	28148	2008	25927	1887	26291	17835	16723	10795	22561	19557	1256	22605	21696	1602	22493	1529	26684	32211	2256	25927	24112	1704	25658
														2420	24446	3656	18280	17569	1407	20999	22520	1173	22402	23182	1678	24219	28355	1888	24496	1838	25632	17477	17061	11085	22520	19388	1429	22189	21386	1678	22402	1689	26563	32317	2218	24496	24192	1842	24954
														2440	24174	3730	18097	17602	1157	21034	22717	1200	22447	22730	1591	24447	28613	1860	25010	1871	26136	17639	16714	10973	22891	19279	1338	22701	21809	1674	22447	1635	27053	32202	2361	25010	24462	1778	25249
														2460	24245	3655	18276	17231	1003	20961	22853	1193	22452	23282	1625	24209	28478	1890	25131	1924	25999	17575	16802	11026	22926	19302	1232	22768	21466	1714	22452	1648	27164	32073	2465	25131	25065	1812	25335
														2480	24035	3633	18342	17700	962	20951	22644	1193	22600	23078	1599	24244	28100	1772	26319	1936	25758	17588	16759	10857	22519	19354	1294	22549	21471	1552	22600	1552	27445	32381	2189	26319	24791	1650	25136
														2500	24263	3658	18223	17516	932	20922	22617	1216	21944	23239	1567	23937	28432	1866	25708	1752	26528	17539	16734	10888	22696	19104	1317	22446	21276	1608	21944	1565	26849	32415	2289	25708	27415	1797	24916
														2520	24234	3675	18358	17560	868	20832	22617	1204	22562	22827	1582	24134	27934	1815	26215	1858	26084	17603	16754	10906	22473	19452	1286	22245	21367	1627	22562	1527	27090	32264	2441	26215	25303	1888	25279
														2540	24324	3759	18157	17544	890	21068	22715	1202	22516	22999	1630	23699	28158	1870	25549	1889	25345	17384	16861	10643	22178	19240	1282	22035	21378	1613	22516	1553	26691	32202	2443	25549	23988	1742	25459
														2560	23855	3700	18003	17503	867	20863	23060	1256	22653	22893	1644	24460	28461	1783	25236	1901	25106	17676	16645	10878	22316	19049	1320	22200	21566	1615	22653	1654	26695	32272	2289	25236	24127	1890	25069
														2580	24195	3729	17985	17470	863	20951	22636	1179	22466	22858	1590	24143	28461	1910	25838	1844	26304	17535	16582	11103	22331	18838	1365	22327	21377	1529	22466	1493	26758	32114	2372	25838	25441	1651	24960
														2600	23822	3657	17899	17407	821	20747	22856	1220	22536	22805	1610	24108	28050	1838	24546	1888	25491	17406	16637	10921	22235	19077	1260	22401	21342	1545	22536	1622	26855	31823	2316	24546	23788	1807	24804
														2620	23691	3559	17948	17597	805	20793	22629	1155	22330	23009	1595	24008	28153	1921	25444	1744	26098	17181	16572	10782	22352	18795	1310	21901	21120	1521	22330	1521	26692	32017	2292	25444	24067	1804	24835
														2640	23744	3795	17995	17382	813	20723	22450	1267	22245	22434	1578	23797	28107	1834	25970	1864	26413	17478	16501	10779	22448	18871	1319	22070	21269	1541	22245	1579	26612	32081	2325	25970	27307	1730	25247
														2660	24082	3639	17707	17438	859	20697	22837	1211	22350	22706	1640	23922	28217	1833	26646	1934	24980	17303	16595	10698	22124	18909	1302	22138	21235	1609	22350	1632	26523	30933	2340	26646	24238	1848	24898
														2680	24085	3697	17819	17297	835	20793	22690	1181	21866	22880	1644	23796	27851	1819	25387	1810	25932	17365	16623	10853	21825	19231	1291	21862	20949	1589	21866	1586	26729	31844	2352	25387	24075	1807	24770
														2700	23567	3663	18015	17605	812	20765	22839	1172	21877	22832	1526	24457	27742	1822	25410	1747	25406	17363	16275	10653	22076	18579	1230	22151	20991	1512	21877	1554	26507	31579	2245	25410	23429	1749	24804
														2720	23726	3670	17444	17498	810	21127	22636	1203	22194	22682	1598	23789	27992	1906	26025	1812	26429	17462	16278	10710	22053	18529	1176	21676	20907	1546	22194	1529	26860	31537	2328	26025	25391	1712	24911
														2740	23902	3541	17324	17329	816	21030	22664	1169	22056	22837	1602	23678	28195	1822	25554	1971	25580	17351	16483	10704	22152	18576	1261	21803	21106	1524	22056	1562	26687	32076	2228	25554	24525	1901	24942
														2760	23740	3790	17412	17518	830	20810	22472	1080	22116	22868	1582	23770	27617	1827	25740	1868	25558	17630	16246	10646	22151	18612	1236	21860	21163	1552	22116	1599	26584	31842	2300	25740	23966	1820	24926
														2780	24281	3800	17615	17437	819	20589	22495	1152	22032	22791	1535	23664	27778	1772	25892	1818	26039	17189	16227	10571	21924	18592	1307	21902	20961	1538	22032	1597	26349	31577	2426	25892	23007	1773	24908
														2800	23800	3587	17348	17387	790	20808	22648	1144	22124	22698	1571	23797	27860	1806	25526	1916	26336	17229	16375	10746	21680	18706	1255	22243	20964	1551	22124	1543	26899	31432	2246	25526	26730	1765	24627
														2820	23686	3578	17162	17326	848	20603	22621	1197	22011	22730	1538	23667	27478	1925	25304	1881	26463	17118	16024	10706	22217	18679	1250	21891	20879	1626	22011	1557	26201	31549	2390	25304	25323	1636	24735
														2840	23820	3735	17194	17186	804	20953	22355	1166	22264	22577	1522	23600	28236	1800	23872	1850	25317	17409	16067	10782	22049	18368	1227	21672	21126	1572	22264	1589	26681	31484	2298	23872	23833	1810	25015
														2860	23606	3696	17030	17405	827	20574	22381	1132	21906	22729	1593	23362	27563	1828	25556	1843	25047	17250	16468	10655	21938	18689	1276	21518	20691	1569	21906	1583	26052	31147	2253	25556	23464	1775	24642
														2880	23612	3740	17161	17251	803	20680	22266	1153	21902	22739	1440	24049	27510	1790	25688	1974	26620	17013	16172	10926	21928	18658	1266	21742	20777	1484	21902	1488	26254	31600	2230	25688	24995	1883	24767
														2900	23870	3689	17127	17209	790	20594	22279	1195	21945	22253	1563	23413	27689	1834	25279	1941	26062	17136	16304	10882	21781	18410	1259	21373	20445	1562	21945	1556	26447	31407	2243	25279	23749	1753	24642
														2920	23592	3729	17061	17388	794	20599	22321	1130	22018	22167	1490	23694	27369	1761	25117	1842	26312	17202	16178	10841	21951	18058	1318	21334	20686	1564	22018	1569	26183	31542	2299	25117	25799	1762	24711
														2940	23604	3751	16644	17155	784	20668	22522	1130	21974	22641	1519	23464	27891	1760	25556	1917	26171	17127	16033	10620	21893	18114	1230	21554	20533	1539	21974	1491	26785	31767	2373	25556	25447	1682	24467
														2960	23789	3656	17017	17031	775	20576	22276	1198	22151	22522	1631	23390	27466	1868	25806	1917	26596	17000	15822	10535	21537	18217	1216	21482	20616	1636	22151	1589	26218	31886	2302	25806	26463	1722	24794
														2980	23883	3754	17095	17123	796	20592	22211	1129	21782	22423	1592	23902	27372	1683	24992	1917	25642	17139	16023	10595	21985	18057	1225	21650	20763	1570	21782	1557	26133	31549	2169	24992	22871	1807	24865
														3000	24132	3730	17106	17080	780	20545	22372	1141	22158	22599	1542	23322	27784	1846	25026	1929	25422	16943	16189	10556	22080	18375	1242	21432	20757	1655	22158	1600	25856	30975	2270	25026	23207	1812	24561
														3020	23445	3598	16667	17273	804	20690	22277	1207	21856	22153	1575	23769	27359	1728	26354	1979	25697	17214	15686	10632	21805	18210	1210	21404	20489	1518	21856	1504	26459	31666	2349	26354	24128	1754	24395
														3040	23784	3689	16651	17233	791	20308	22424	1107	22001	22530	1615	23729	27902	1842	25913	1965	25944	17315	15913	10641	21893	18265	1198	21227	20893	1482	22001	1442	26200	31141	2120	25913	24995	1764	24485
														3060	23531	3689	16801	17044	786	20500	22231	1125	21604	22551	1512	23430	27418	1896	25359	1853	25799	17032	16028	10569	21787	18180	1222	21336	20218	1538	21604	1497	26431	31024	2244	25359	22500	1842	24266
														3080	23571	3689	16609	17157	803	20198	22316	1103	21530	22399	1511	23643	27537	1774	26395	1822	25672	16953	15851	10766	21612	17870	1186	21381	20519	1549	21530	1477	26319	31312	2171	26395	25311	1723	24317
														3100	23175	3737	16173	17055	772	20470	22418	1175	21693	22232	1477	23155	27575	1770	25336	1884	25776	17193	15670	10791	21602	18243	1184	21357	20370	1552	21693	1531	26260	31577	2238	25336	23225	1740	24466
														3120	23554	3510	16223	17107	766	20338	22175	1201	21837	22195	1521	23328	26901	1686	25356	1914	26068	17078	15791	10531	21649	18073	1260	21294	20571	1603	21837	1528	25997	31426	2213	25356	25734	1790	24426
														3140	23794	3659	16625	17055	798	20050	22331	1140	21557	22575	1569	23263	27380	1868	25289	1875	26023	16902	15652	10613	21580	17831	1286	21395	20200	1570	21557	1521	26096	30979	2282	25289	26057	1707	24211
														3160	23335	3658	16076	17161	759	20465	22242	1142	21795	22211	1582	23276	27163	1810	26551	1748	25821	17088	15661	10534	21365	17915	1147	21084	20426	1538	21795	1500	26133	30531	2293	26551	24398	1664	24273
														3180	23878	3774	16130	17124	774	20443	22159	1206	21700	22266	1449	23798	27199	1863	24975	1869	25621	17021	15599	10527	21880	18081	1249	21537	20120	1555	21700	1453	26084	30864	2234	24975	26478	1814	24239
														3200	23937	3653	15724	17073	792	20263	22025	1033	21656	22053	1471	23245	26873	1770	25004	1861	26341	16837	15983	10647	21874	18140	1247	20902	20391	1512	21656	1462	25483	30775	2292	25004	26269	1648	24133
														3220	23663	3804	15716	16954	776	20375	22214	1125	21871	22260	1591	23461	27053	1789	25234	1952	25565	16825	15705	10709	21535	17998	1204	21055	20137	1530	21871	1455	26204	31219	2258	25234	22953	1906	24313
														3240	23617	3720	15649	17100	799	20528	22272	1185	21150	21975	1473	23332	27683	1858	24505	1849	25476	16874	15670	10692	21252	17622	1271	20962	20306	1523	21150	1534	25682	31011	2188	24505	24102	1792	24384
														3260	23645	3731	16100	17064	784	20304	21886	1135	21259	22353	1497	23266	27301	1701	25160	1925	25930	17139	15251	10562	21721	17716	1249	20892	20192	1575	21259	1546	25857	30617	2202	25160	25522	1781	24369
														3280	24006	3737	16046	17057	788	20190	21980	1082	21483	22417	1527	23051	27419	1836	25325	1836	25364	16917	15724	10532	21548	17754	1224	21219	20228	1552	21483	1538	25620	30644	2258	25325	23899	1789	24308
														3300	23652	3672	15647	16739	727	20648	22076	1115	21208	22047	1506	23205	26836	1825	24882	1998	26347	17124	15628	10527	21379	17697	1183	21184	20105	1544	21208	1481	25794	31267	2254	24882	26476	1782	24271
														3320	23627	3697	15724	17066	779	20398	21884	1114	21304	21963	1576	23382	27117	1687	25109	1813	25813	16796	15684	10564	21567	17744	1211	21187	20222	1572	21304	1511	26130	30638	2268	25109	22917	1810	24339
														3340	23388	3613	15749	17100	788	20235	21945	1152	21490	21730	1468	23235	26716	1759	25155	1966	25056	16964	15502	10377	21369	17520	1122	21160	20205	1606	21490	1573	25779	30724	2188	25155	24766	1820	24355
														3360	23580	3496	15725	17269	764	20234	21989	1076	21299	21839	1473	23307	26378	1839	24818	1926	26186	16970	15426	10776	21267	17514	1230	21203	19991	1578	21299	1505	25865	30487	2305	24818	26759	1642	24163
														3380	23521	3660	15688	16867	738	20427	21940	1086	21306	21752	1516	22825	26988	1773	24894	1843	25779	16731	15503	10744	21367	17751	1240	21090	20086	1555	21306	1478	25553	30845	2260	24894	26624	1627	24503
														3400	23288	3665	15387	16868	762	20305	22013	1090	21518	22122	1593	23462	26678	1694	25289	1981	25836	16624	15388	10550	21487	17485	1248	21203	19573	1543	21518	1575	25306	30671	2174	25289	25525	1760	23994
														3420	23599	3455	15629	16845	758	20299	22065	1147	21335	21810	1532	23479	27077	1786	25476	1886	25723	16631	15265	10471	21271	17377	1234	21153	19868	1580	21335	1504	25561	30788	2227	25476	23356	1749	24134
														3440	23616	3600	15198	17020	769	20220	22256	1129	21072	22120	1429	23090	27042	1764	24761	1894	26041	16631	15304	10484	21286	17448	1260	21104	19876	1554	21072	1520	25497	30956	2314	24761	26310	1744	24103
														3460	23819	3597	15227	16989	776	20298	21630	1113	21191	21939	1533	23147	27064	1613	24804	1553	26582	16693	15357	10353	21468	17443	1213	20910	19969	1557	21191	1570	25582	30429	2237	24804	27371	1796	24110
														3480	23350	3615	15540	16863	735	20218	21739	1178	21262	21970	1483	22988	26594	1732	25061	1773	24877	16694	15027	10309	21327	17214	1252	20978	19782	1580	21262	1499	25557	30398	2161	25061	22510	1799	24230
														3500	23485	3584	15029	17130	741	20219	21940	1221	21196	21710	1571	23439	26698	1691	25544	1696	25548	16760	15265	10402	21780	17134	1213	20946	19822	1611	21196	1453	25337	30161	2294	25544	25369	1701	24038
														3520	23337	3572	15406	16746	771	19983	21714	1076	21390	21918	1486	23062	27171	1801	25081	1844	26074	16539	15214	10632	21236	17285	1209	21026	19744	1477	21390	1523	25300	30656	2100	25081	24898	1774	24042
														3540	23692	3741	15192	16938	773	20035	22079	1113	21145	21957	1505	23213	26869	1757	25005	1907	25648	16725	15207	10340	21443	17382	1225	20928	19784	1557	21145	1469	25590	30823	2301	25005	24820	1622	24178
														3560	23637	3498	14847	16848	731	20127	21871	1150	21150	21680	1518	22878	26294	1720	24930	1823	25608	16777	15326	10354	21602	17274	1174	21103	19671	1629	21150	1448	25524	30359	2265	24930	25038	1847	24031
														3580	23675	3689	14803	16751	758	20377	21694	1128	21301	21872	1445	22849	26927	1747	25157	1736	25438	16727	15109	10441	21381	17040	1174	20887	19618	1548	21301	1409	25300	30868	2194	25157	24654	1625	23959
[truncated: 17 more columns]

## Sheet: Fig. 4I
C.t. A-module anisotropy, Fig. 4I
Raw data:
A-module [nM]	wt			HSAα1			HSAα2			Ino80.1			Arp8.1			Arp8ΔN
0	33.4	35.3	32.5	34	36	35.9	34.1	35.6	35.8	37.3	36.9	37.5	38.2	39	37.4	37.8	39.5	37.6
3.125	40.8	47.2	43.9	34.1	38.4	37.8	35.5	37.9	37.7	36.8	38.5	37.5	43.9	45.9	47.2	37.7	41.4	39.6
6.25	50.6	57.1	52.5	37.6	41.1	38.5	40.3	41.8	40.4	39	41.5	40.9	49.8	54.1	50.8	41.6	44.7	44.1
12.5	59.7	64.3	62.4	39.2	42.5	41.2	42.9	45	44.7	40.4	40.5	41.6	53.7	59.8	61.3	41.5	47.3	45.6
25	66.7	68.6	69.5	42.5	47.1	45.3	45.7	52.4	50.7	39	41.8	42.8	66.2	67.3	69.4	44.7	51.4	49.6
50	70.9	73.9	73.2	48.7	52.8	50	54.4	57.9	58.3	43.8	44.2	45.9	70.5	73.2	74.2	51.3	59.6	59
100	72.9	75.9	74.5	56.4	59.7	56.7	63.9	63.3	65.5	47.7	49.8	49.4	76	78.6	74.5	61.6	64.8	63.7
200	78.6	75.9	74.3	64.8	66.7	62.9	68.7	70.7	70.1	57.6	60.7	59.1	80.7	84.8	82.1	70.3	72.6	70
Background substracted data:
A-module [nM]	wt			HSAα1			HSAα2			Ino80.1			Arp8.1			Arp8ΔN
0	0	0	0	0	0	0	0	0	0	0	0	0	0	0	0	0	0	0
3.125	7.4	11.9	11.4	0.1	2.4	1.9	1.4	2.3	1.9	-0.5	1.6	0	5.7	6.9	9.8	-0.1	1.9	2
6.25	17.2	21.8	20	3.6	5.1	2.6	6.2	6.2	4.6	1.7	4.6	3.4	11.6	15.1	13.4	3.8	5.2	6.5
12.5	26.3	29	29.9	5.2	6.5	5.3	8.8	9.4	8.9	3.1	3.6	4.1	15.5	20.8	23.9	3.7	7.8	8
25	33.3	33.3	37	8.5	11.1	9.4	11.6	16.8	14.9	1.7	4.9	5.3	28	28.3	32	6.9	11.9	12
50	37.5	38.6	40.7	14.7	16.8	14.1	20.3	22.3	22.5	6.5	7.3	8.4	32.3	34.2	36.8	13.5	20.1	21.4
100	39.5	40.6	42	22.4	23.7	20.8	29.8	27.7	29.7	10.4	12.9	11.9	37.8	39.6	37.1	23.8	25.3	26.1
200	45.2	40.6	41.8	30.8	30.7	27	34.6	35.1	34.3	20.3	23.8	21.6	42.5	45.8	44.7	32.5	33.1	32.4

## Sheet: Fig. 7D
Sliding assay C.t.INO80wt and mutants, Fig. 4G
		INO80wt
		Arp5.1
		Arp5.2

## Sheet: Fig. 7E
ATPase assay C.t.INO80 wt and mutants, Fig. 4H
Time [s]	buffer	INO80wt+ (1)	INO80wt - (1)	buffer	INO80wt+ (2)	INO80wt - (2)	INO80wt - (3)	INO80wt+ (3)	buffer	Arp5.1+ (1)	Arp5.1+ (2)	Arp5.1+ (3)	Arp5.1- (1)	Arp5.1- (2)	Arp5.1- (3)	buffer	Arp5.2 - (1)	Arp5.2 + (1)	buffer	Arp5.2+ (2)	Arp5.2- (2)	buffer	Arp5.2+ (3)	Arp5.2- (3)
0	39018	39362	36283	29507	30446	34211	36562	33810	37982	35923	37724	41660	33667	40707	43251	35035	43739	43116	45464	35881	45880	30621	32744	42619
20	37785	39148	36416	28570	30401	33351	36151	33132	37411	35142	36608	41981	32711	39060	43053	34799	42995	42149	43538	34672	46271	37359	33907	42693
40	37202	38234	34983	27591	29964	33146	35404	32706	36578	34442	36607	40570	31063	38209	43335	34455	42186	41436	43888	34185	44656	33689	25256	41592
60	36501	37662	34351	27122	29381	32542	34999	32337	36179	33717	35093	40576	31404	36931	42161	33662	41650	41361	43652	33814	45117	28105	28089	40032
80	36039	37003	34335	26491	29384	31955	34550	31951	35712	33773	34407	39012	31102	36305	41678	33394	40933	40348	43484	33162	44380	34477	25512	40306
100	35700	36364	33900	26209	28645	31658	34124	31708	34873	33174	33965	39166	30688	35073	41076	33574	40400	39680	42185	33685	44064	30841	29420	39801
120	35147	36026	33145	25685	28219	31433	33646	31246	34493	32490	33394	38816	30253	34559	40868	32632	39981	39521	41740	32248	43839	35108	25248	39391
140	34640	35834	32787	25571	27799	30608	33205	30956	34520	32324	33225	37342	30209	34029	40323	32577	39504	39232	41879	32579	43268	28029	31913	39234
160	34485	35133	31891	25202	27668	30195	32887	30486	33806	32000	32638	36462	29195	33656	40671	32568	39184	38870	41213	31579	43023	34518	30711	38872
180	34336	34809	32156	24790	27600	30124	32491	30223	33314	31638	32050	36483	28649	32925	40093	31897	38829	37750	41380	31979	42805	34892	31061	38460
200	33803	34237	31361	24611	27040	29657	32195	29802	33245	31287	31865	35937	28327	32675	39837	32055	38145	37387	40722	31947	42759	35061	30514	37467
220	33714	33911	31433	24390	26682	29751	31766	29994	32452	30775	31058	35334	28065	32248	39532	31467	37448	37125	40375	31294	41566	31127	31657	37145
240	33308	34123	31178	23806	26479	29394	31339	29713	32160	30428	31190	34690	28098	31877	38884	31889	37228	36309	40662	30822	41495	29158	27970	37202
260	33138	33625	30797	23747	26198	29217	31378	29055	31407	30251	30380	34567	27250	31180	39086	31261	36644	36164	40160	30687	40842	34461	29193	36845
280	32534	33299	30509	23676	25609	28739	30684	28925	31107	29354	29860	34321	27315	31053	38433	31101	36757	36083	39491	30162	40729	33891	30476	36136
300	32443	32763	30390	23205	25216	28278	30776	28518	30947	29416	29547	33549	26391	30537	38541	31039	36539	35755	40130	30460	40540	31814	31339	35671
320	32265	32247	29953	23121	25259	28114	30355	28164	30882	28984	29622	33468	26428	30196	37965	31028	36104	35324	39271	30317	40651	32068	29249	35756
340	32299	32141	29533	23140	24696	28107	29985	27854	30306	28626	28888	32645	26094	29910	37673	30939	36440	34580	38758	29716	40119	29484	29179	35003
360	31531	31573	29049	22639	24705	27927	30384	27068	29656	29085	29027	32555	25701	30047	37643	30384	35426	34197	39028	29562	40294	29187	29842	34987
380	32000	31498	29058	22609	24222	27747	30046	26944	29640	28753	28621	32625	25281	29359	37138	30088	35159	33992	38608	29738	39329	32621	30460	34421
400	31357	30872	28955	22550	24088	27368	29730	26485	29155	28171	28445	31912	25187	29231	36614	29965	34895	33688	38581	29074	39072	30334	28653	34435
420	31243	31123	28610	22260	23932	27260	29314	26012	29392	28284	28248	31746	25165	28751	36689	30008	34539	33597	38040	28754	38868	32015	28178	34265
440	30647	30504	28854	22110	23714	27079	28943	26503	29201	27861	27684	31252	24817	28945	36326	29536	34594	33071	38026	28800	39190	31304	28664	33656
460	31184	29651	28005	21808	23400	26720	29404	25737	28616	27644	27538	31009	24723	28490	36300	29423	34270	32668	37780	28778	39247	28080	29423	33691
480	30739	29285	27953	21691	23042	26572	28771	25946	28719	27326	27635	30900	24256	28631	36290	29344	33924	32905	37629	28516	38223	31831	29380	32933
500	30495	29531	28304	21680	22689	26557	28723	25447	28455	27225	27023	30813	24011	27952	36388	29197	33932	32746	37752	28750	38346	31348	27476	32944
520	30215	29268	27517	21447	22416	26398	28603	25024	28336	26765	26907	30392	24401	27850	35718	28858	33244	32371	37620	27873	38250	29627	29025	32957
540	30269	28355	27834	21657	22335	26095	28579	24810	28237	27038	26509	30677	24317	27736	35592	29138	33721	31885	36940	27911	37976	28415	28840	32655
560	29693	28167	27535	21227	21963	25921	28470	24511	28087	26611	26779	30165	24091	28059	35619	28781	33396	31796	38029	27720	37599	30213	28670	32383
580	29369	28051	27324	21104	21620	25696	27630	23961	27794	26700	26354	29904	23900	27555	35229	28399	32599	31503	37125	27755	37504	30279	27665	32750
600	29685	27637	27153	21400	21415	25666	28156	23583	27858	27057	26303	29638	23772	27453	35097	28990	32906	30945	36953	27669	37159	29976	27524	31987
620	29568	27366	26907	21013	21367	25685	27623	23481	27810	26173	26431	29440	24009	27125	35297	28281	32520	31156	37124	27519	37112	30454	27464	31779
640	28718	27055	26553	20815	20882	25204	27943	23112	27503	26350	26238	29242	23460	27012	34751	28340	32179	31193	36358	27936	36987	29236	27155	31603
660	28830	26429	26597	20538	20956	25306	27441	22797	27249	25660	25940	28920	23702	26773	34182	28520	31910	31035	36554	27259	36645	31649	26099	31654
680	28633	26687	26233	21092	20263	25167	27908	22649	26969	26066	25616	29038	23127	26764	34730	28337	31683	31014	35885	26758	36651	30514	26554	31840
700	28476	26116	26788	20504	20212	25197	27337	22071	27095	25743	25600	29084	22860	26747	33945	28154	31715	30121	35956	27140	36700	30239	27026	31381
720	28718	25536	25613	20701	20080	25055	27320	21993	27237	25315	25761	28500	22926	26867	34420	28000	31419	30158	35578	26565	36166	30184	25978	31164
740	28931	25169	26016	20571	19954	25068	27090	22042	26953	25402	24784	29093	22704	26627	34531	27726	32032	29967	36207	26652	35962	29739	26040	31074
760	28385	25376	25720	20435	19547	24580	26926	21309	26885	24832	24875	28413	22787	26247	34419	27710	31750	29678	35358	27032	35868	29214	26050	30882
780	28171	24844	25689	20375	19334	24749	26770	21548	26802	25186	25033	28015	22726	26578	34308	27522	30962	29762	36064	26887	35684	29319	25353	30802
800	28325	24690	25490	20167	19156	24709	27061	21020	26208	25230	24537	28185	22560	26440	33810	27252	31024	29377	35945	26299	35407	29288	24567	30253
820	27729	24458	25540	20266	18790	24484	26785	20850	26497	25137	24505	28273	22445	25732	34034	27548	30950	28894	35780	26076	35767	31183	25644	30274
840	27843	24182	24804	20330	18718	24425	26697	20642	26119	25357	24514	28420	22807	25940	33889	27302	30567	29118	34790	25974	35784	28554	25432	30286
860	27532	23506	25455	20121	18541	24299	26576	20302	25933	24513	24341	27612	22583	26327	33342	26874	30838	28984	35496	25930	35132	30283	25019	29772
880	27807	23724	25516	20034	18354	24280	26612	19722	25733	24820	24227	27685	22501	26017	33268	27379	31152	28927	35622	26086	34686	28974	24051	29619
900	27253	23127	24993	20259	17973	24159	26377	19323	25726	24283	24089	27791	22489	25940	33423	27344	30414	28444	35072	25814	35292	29412	24582	30214
920	27189	22997	24858	20013	17908	23944	26144	19733	25436	24916	23633	27755	22261	25755	32985	27190	30016	28461	35411	25615	34536	25790	22656	29212
940	27508	23062	24548	19752	17486	23841	25834	19101	25411	24323	23524	27013	22065	25800	33009	27136	30098	28479	34860	25753	35152	28819	24335	29527
960	27471	22182	24864	19736	17417	23974	26467	18963	26131	24149	23470	27439	21914	25338	33195	26676	29913	27441	35058	25156	34418	29307	23974	29755
980	27224	22221	24342	19768	17163	23599	26578	18673	25826	24445	23584	27197	22049	25637	32690	26533	29791	27316	34851	25514	34574	28210	24199	29139
1000	26824	21937	24259	19573	16912	23878	26174	18324	25294	24023	23390	27281	21770	25406	33282	26993	29859	27844	34946	24823	34227	29810	23707	29358
1020	27357	21631	24017	19249	16685	23502	26198	17884	25309	24336	22915	27105	21732	25535	32579	26899	29756	27292	35003	25306	34440	27783	24845	28772
1040	27259	21424	24071	19390	16399	23275	26055	17658	25412	24189	23206	26877	22046	25621	32608	26671	29474	27814	34654	24594	34235	28153	23532	28755
1060	27055	21104	23826	19653	16180	23406	25571	17106	25174	24212	22893	26960	21889	25293	32810	26738	29126	27181	34169	25330	33741	26500	24398	28960
1080	26677	20686	24411	19426	16030	23550	25522	16890	25333	24320	22584	26591	21881	25116	32554	26485	29493	27402	34213	24937	34286	27581	22704	29061
1100	26795	20795	23854	19572	15668	23470	25548	16932	24991	23757	22869	26941	21659	25395	32417	26438	29078	26483	34691	24884	34017	25603	23893	28834
1120	26397	20357	23558	19310	15471	23340	25480	16550	25079	23290	22757	26364	21292	25019	32631	26731	28937	26951	34177	24371	34051	24660	21060	28758
1140	26801	20106	23468	19288	15349	23064	25215	15949	25130	24018	22238	26733	21331	25348	32356	26236	29295	27312	34600	24749	33949	27911	22779	28704
1160	26294	20042	23396	19376	15130	22954	25417	15716	25089	23924	22499	26463	21787	25021	32160	26205	28979	26481	34062	24611	34384	24965	24175	28321
1180	26529	19502	23274	19047	14949	23043	25253	15428	24544	23476	22243	26358	21306	24634	31782	26231	29059	26314	34257	24421	34380	28431	22343	28413
1200	26191	19121	23315	19285	14785	23130	25423	15490	24616	23621	22280	26038	21352	24401	31876	26177	28654	26337	34014	24271	33923	26375	24373	28349
1220	26404	18832	23135	19017	14537	22844	25146	15158	24573	23613	21977	26139	21052	24742	31910	26064	28711	26340	33874	24497	33702	27467	21631	28068
1240	26465	18635	23334	19198	14296	22913	25338	14637	24634	23422	21827	26154	21176	24880	32208	26339	28604	26533	33564	23885	33902	27428	22321	28280
1260	25852	18892	23417	19174	14206	22805	25078	14458	24609	23589	22112	26106	21140	24663	31873	26110	28613	25836	34214	24223	34080	26686	24015	28293
1280	26549	18239	22750	19079	14035	22959	24943	14406	24713	23679	21735	25570	21183	24668	31961	25693	28295	25812	33806	24094	34244	27849	24054	28359
1300	26270	18160	23137	19023	13609	22731	24881	13787	24934	23087	21581	25885	20803	24597	31575	26086	28558	25998	33296	23747	33513	25755	23359	28038
1320	26061	17392	22783	19116	13425	22817	24524	13476	24182	23339	21562	26026	20943	24638	31733	26090	28539	25489	33440	23904	33067	28788	21599	28066
1340	25945	17406	22812	18976	13251	22747	24519	13212	24647	23231	21520	25965	20893	24584	31665	26083	28336	25171	33665	24069	33746	25883	23888	27749
1360	25896	16860	22504	18857	13134	22603	24904	13411	24908	23062	21204	25649	20862	24356	31458	25768	28062	25091	33527	24270	33121	28246	21780	28004
1380	25862	16650	22474	18841	13124	22771	24768	12930	24265	23721	21383	25816	20605	24350	31308	25362	28730	25495	33016	24848	32906	26706	22997	27766
1400	25807	16293	22347	18753	12712	22795	24521	12543	24649	23046	20938	25839	21174	24571	31978	25711	28223	25307	33108	23828	33848	28273	20894	28114
1420	25960	16261	22515	18488	12476	22551	24619	12301	24305	23261	21024	25649	20696	24325	31572	25593	27844	25273	32832	24007	33569	27169	20741	28055
1440	25877	15880	22246	19017	12443	22427	24469	11998	24238	22946	20927	25496	20764	24217	31007	25763	27966	25167	33418	23741	33378	26676	21721	27355
1460	26268	15629	22154	18687	11908	22417	24631	11646	24106	22902	20854	25381	20785	24420	31356	25567	28371	24949	32911	23811	33530	27374	22218	27810
1480	25402	15032	21872	18469	11800	22486	24327	11357	23810	22893	20471	25005	20430	24244	31042	25309	28085	24901	32791	23361	33978	27354	20382	27440
1500	25648	15084	21916	18701	11602	22252	24264	11343	24306	22403	20527	25482	20663	24652	30996	25512	28522	24469	33030	23451	33230	26716	22024	27602
1520	25308	14868	22180	18769	11643	22445	24625	10924	23834	22942	20264	25203	20718	23798	30922	25792	28228	24531	33113	23452	33157	26536	20338	27763
1540	25239	14373	21858	18556	11261	22212	24408	10372	24297	22866	20285	25047	20450	24256	31115	26090	27747	24603	33223	23566	33098	25998	21545	27527
1560	25464	14167	21768	18534	11059	22309	24196	10216	24057	22766	20383	25212	20292	24018	30495	25577	27433	24242	32876	23948	32892	27857	20113	27155
1580	25499	13942	21687	18518	10727	22238	23948	10137	24359	22935	20298	25399	20596	24054	30935	25216	27853	24124	32617	23331	33633	26729	21925	27615
1600	25706	13720	21530	18570	10652	22186	24249	9701	24048	22057	19799	25231	20488	23919	30905	25128	27665	24060	32846	23808	33096	26741	19737	27311
1620	25606	13350	21439	18538	10352	21968	23788	9192	24268	22357	19828	25212	19985	23742	31043	25412	27639	23963	32917	23546	32891	26959	20201	26903
1640	25531	13276	21365	18595	10176	22107	24239	9137	23459	22399	19759	24888	20188	23745	30783	24781	27636	24016	32687	23451	32916	26147	20362	27407
1660	25268	12975	21502	18297	10015	21956	24024	9050	23581	22277	19875	24821	20212	23850	30528	25719	27609	23900	32518	23116	32905	25915	21609	26756
1680	25106	12602	21468	18414	9785	22045	23709	8459	23856	22218	19371	25010	20260	23875	30262	25243	27642	23736	32528	22992	32984	27050	19776	26876
1700	24971	12278	21241	18449	9441	22044	24186	8251	23764	22343	19530	25124	20249	23889	30572	25108	27487	23465	32781	23198	32979	26446	21978	26957
1720	24856	12031	21187	18465	9239	22159	23683	7921	24029	22042	19293	24693	20217	23480	30462	25050	27995	23447	32355	23264	32446	28087	19694	26919
1740	25221	11790	21170	18336	8993	22010	23444	7699	23701	22402	19061	24897	20217	23733	30768	25098	27245	23550	32418	23045	32346	27599	18989	26712
1760	25042	11354	21039	18241	8733	21862	23829	7414	23887	22449	19057	24734	20031	23767	30070	25467	27449	23368	32214	23420	32890	27260	19272	26961
1780	25415	10803	21106	18374	8625	21684	23564	7021	23808	22321	19292	24741	20290	23645	30758	25254	27094	22972	32651	22951	32643	26539	18514	26820
1800	25216	11077	20700	18275	8346	21659	23797	6864	23720	22392	18774	24791	20008	23704	30536	25540	27360	23303	32063	22946	32588	26315	18341	26762
1820	24840	10716	20790	18216	8049	21751	23774	6278	23665	21787	19101	25008	20340	23364	29914	25271	27445	22879	32465	23050	32860	27525	18661	26578
1840	25032	10300	20848	18192	7976	21586	23660	6087	23479	21977	18864	24862	20257	23612	29899	25358	26968	23382	32121	23205	31850	24136	21037	26704
1860	24866	9973	21011	18102	7698	21871	23590	5760	23409	21730	18746	24427	19667	23321	30185	25000	27181	23006	32228	22965	33007	26234	18577	27246
1880	25093	9700	20630	18033	7491	21746	23622	5763	23722	22275	18874	24776	19664	23490	30479	24722	27111	22840	31923	22658	32137	26367	18596	26880
1900	24568	9403	20284	18145	7224	21744	23574	5295	23615	21761	18618	24218	20113	23470	30436	24991	26962	23266	32150	22610	32385	25979	20328	26596
1920	24923	9086	20262	18233	7123	21597	23581	4733	23735	21416	18296	24149	19808	23193	29747	25156	27072	22787	31701	22883	32388	26356	17934	26539
1940	24771	8644	20302	18097	6854	21699	23250	4585	23210	22056	18516	24620	20218	23148	30127	24559	27099	22857	31511	22701	31802	25714	20334	26562
1960	24689	8622	20072	18041	6603	21578	23684	4269	23345	21552	18288	24199	20128	23176	29991	24989	27260	22780	31852	22862	32405	26194	18765	26450
1980	25016	8253	20266	17756	6333	21580	23631	4089	23819	21937	18281	23848	19857	23582	29850	25355	26997	22265	31896	23249	31990	26060	18346	26539
2000	24364	7933	19784	17862	6169	21336	23537	3647	23773	21935	18276	24189	19737	23154	29900	24858	27121	22519	31820	22393	31952	26987	18438	26393
2020	24792	7452	19759	17844	5893	21404	23330	3363	23442	21647	17790	24277	19689	22855	30357	24903	27004	22547	32041	22770	31714	25979	17939	26438
2040	24702	7342	20144	17872	5715	21450	23423	3163	23401	21315	17612	24233	19977	23145	29500	24622	26961	22342	31938	22732	32186	25687	17420	26585
2060	24738	7072	19864	17978	5406	21387	23434	2807	23413	21872	17886	24037	19797	23145	30227	25316	26842	22073	31811	22693	31842	25716	18239	26621
2080	24901	6560	19697	17847	5161	21175	23406	2435	23003	21388	17745	24113	19804	23217	29730	24643	26878	22035	31448	22960	32338	26811	18018	26337
2100	24255	6284	19423	18053	5091	21453	23339	2110	23567	21496	17867	24350	19765	23177	29445	25174	26747	21940	31524	22561	32102	25386	16843	26435
2120	24696	6007	19741	17801	4805	21385	23313	1822	23781	21933	17795	24267	19723	23204	29419	24985	26923	21802	31248	22204	31645	26058	17620	26589
2140	24833	5625	19497	18023	4580	21343	23386	1703	22871	21599	17540	24034	20146	23022	29503	24825	26547	21864	31239	22556	32264	26412	16495	26324
2160	24470	5196	19276	17789	4338	21257	23241	1412	23718	21639	17666	23943	19801	23065	29676	24869	26884	21983	30728	22604	32019	27063	17025	25899
2180	24440	4958	19297	17926	4070	21493	23232	1334	23111	21375	17707	24114	19721	23300	29497	24679	26738	21630	31144	22723	31910	25900	16708	26407
2200	24508	4831	19318	17719	3989	21040	23386	1309	23412	21161	17036	23725	19987	22695	29546	24454	26154	21680	31111	22295	31602	25801	16942	26500
2220	24567	4535	19408	17977	3616	20887	23237	1278	23133	21564	17179	24038	19636	23068	29138	24388	26743	21004	31136	22538	31912	26093	16819	26186
2240	24403	4255	19400	17953	3498	21207	23106	1278	23290	21819	17154	23690	19748	22883	29283	24657	26920	21492	30840	22682	31822	26889	18051	26436
2260	24278	4053	19203	17710	3189	21239	23114	1228	23227	21204	17025	23791	19641	22868	29297	24620	26648	21127	30850	22256	31736	27020	17814	26444
2280	24009	4030	19215	17689	2944	21109	22993	1252	23159	21201	16682	23546	19572	22658	29364	24511	26924	21212	30702	22664	31672	26221	18307	26480
2300	24332	3806	19262	17709	2704	21317	23003	1282	23144	20877	16761	23313	19401	22835	29325	24439	26713	21136	30958	22635	31613	25843	17996	26200
2320	24718	3742	18858	17893	2492	21258	23245	1230	22945	21332	16656	23219	19728	22903	29672	24489	26319	21110	31307	22105	31426	26660	17791	26297
2340	24201	3725	19178	17855	2267	21173	23034	1155	23421	21561	16491	23150	19681	22812	29438	23773	26722	20881	31065	22351	31283	26508	16385	26418
2360	23737	3808	18678	17734	2057	21213	22589	1243	22912	21073	16341	22828	19592	22566	29165	24301	26445	20601	30813	22135	31776	25755	18143	26252
2380	24194	3788	19013	17719	1836	21176	23098	1154	22823	21452	16560	23021	19411	22788	29577	24713	27000	20342	30728	22233	31753	26151	16104	26200
2400	24329	3814	18520	17614	1558	20886	22692	1185	22929	20694	16848	23298	18974	22561	29209	24652	26494	20354	30646	22195	31438	25927	16371	26339
2420	24446	3656	18280	17569	1407	20999	22520	1173	22941	21281	16485	23126	19496	22520	29298	24219	26521	20458	30644	22252	31200	24496	15537	25536
2440	24174	3730	18097	17602	1157	21034	22717	1200	22773	20683	15881	23171	19302	22891	28571	24447	26354	20351	31067	22445	31189	25010	15309	25867
2460	24245	3655	18276	17231	1003	20961	22853	1193	23038	20822	15908	22570	19460	22926	28896	24209	26581	20340	30687	21952	31366	25131	15460	26168
2480	24035	3633	18342	17700	962	20951	22644	1193	22705	21263	15956	22861	19237	22519	29425	24244	26620	20123	30956	22053	31035	26319	16680	26009
2500	24263	3658	18223	17516	932	20922	22617	1216	22912	21075	15896	22413	19385	22696	29211	23937	26107	20386	30706	22006	31452	25708	17240	26121
2520	24234	3675	18358	17560	868	20832	22617	1204	22883	20719	16051	22962	19311	22473	29015	24134	26426	19953	30333	22086	31349	26215	15997	26202
2540	24324	3759	18157	17544	890	21068	22715	1202	23223	20723	15689	22612	19101	22178	29681	23699	26262	19998	30695	22027	31454	25549	15496	26084
2560	23855	3700	18003	17503	867	20863	23060	1256	22523	21219	15903	22333	19164	22316	28439	24460	26156	20301	30651	21924	30758	25236	15645	26159
2580	24195	3729	17985	17470	863	20951	22636	1179	23072	20991	15546	22269	18628	22331	28812	24143	26883	19718	30570	22286	30819	25838	15881	25798
2600	23822	3657	17899	17407	821	20747	22856	1220	22772	20572	15267	22167	18902	22235	28801	24108	26507	19768	30318	22265	31044	24546	14840	26404
2620	23691	3559	17948	17597	805	20793	22629	1155	22308	20876	15319	22235	18895	22352	28573	24008	26610	19490	30452	21921	31265	25444	14472	26506
2640	23744	3795	17995	17382	813	20723	22450	1267	22697	20609	15470	22490	18805	22448	28317	23797	26648	19440	30696	21886	31238	25970	16566	26492
2660	24082	3639	17707	17438	859	20697	22837	1211	22560	20731	15232	22218	18832	22124	29257	23922	26357	19410	30271	22088	31455	26646	15003	26087
2680	24085	3697	17819	17297	835	20793	22690	1181	22808	20577	14891	22479	18862	21825	28667	23796	26444	19329	30457	22117	30909	25387	14913	26005
2700	23567	3663	18015	17605	812	20765	22839	1172	22720	20670	15079	22390	18748	22076	28708	24457	26294	19212	30645	22311	30594	25410	14182	26223
2720	23726	3670	17444	17498	810	21127	22636	1203	22501	20800	14924	21983	18590	22053	28348	23789	26678	19196	30457	22035	30925	26025	15709	26214
2740	23902	3541	17324	17329	816	21030	22664	1169	22619	20760	15127	22225	18662	22152	28934	23678	26216	19219	29986	21953	30855	25554	15427	25722
2760	23740	3790	17412	17518	830	20810	22472	1080	22554	20413	14880	22258	18547	22151	28547	23770	26626	19232	30489	21570	30494	25740	14864	25657
2780	24281	3800	17615	17437	819	20589	22495	1152	22584	20646	14896	22111	18603	21924	28620	23664	25883	18839	30224	22383	31225	25892	14228	26029
2800	23800	3587	17348	17387	790	20808	22648	1144	22504	20352	14408	21793	18508	21680	28283	23797	26877	19213	29831	22186	31516	25526	16297	26114
2820	23686	3578	17162	17326	848	20603	22621	1197	22377	20183	14400	21724	18530	22217	28603	23667	26349	18729	30090	21909	31081	25304	15467	26137
2840	23820	3735	17194	17186	804	20953	22355	1166	22636	20673	14419	22212	18508	22049	28448	23600	26573	18540	30123	21582	31394	23872	13961	25944
2860	23606	3696	17030	17405	827	20574	22381	1132	22309	20310	14535	22283	18362	21938	28535	23362	26065	18418	29904	21626	30530	25556	13486	25910
2880	23612	3740	17161	17251	803	20680	22266	1153	22561	20261	14447	22127	18720	21928	28372	24049	26080	18452	29906	21384	30589	25688	15144	25987
2900	23870	3689	17127	17209	790	20594	22279	1195	22335	20074	14549	22179	18553	21781	28411	23413	26577	18247	29566	21660	30550	25279	14746	26316
2920	23592	3729	17061	17388	794	20599	22321	1130	22559	20277	14471	22274	18747	21951	28597	23694	26094	18593	30058	21978	30573	25117	15191	25553
2940	23604	3751	16644	17155	784	20668	22522	1130	22499	20123	14165	22053	18379	21893	28607	23464	26015	18094	30052	21569	30458	25556	14612	26027
2960	23789	3656	17017	17031	775	20576	22276	1198	22493	20156	14103	21874	18312	21537	28107	23390	26146	18156	30105	21870	31116	25806	15127	26049
2980	23883	3754	17095	17123	796	20592	22211	1129	22357	20325	13940	21912	17988	21985	28280	23902	25810	18113	30398	21930	29712	24992	13040	26033
3000	24132	3730	17106	17080	780	20545	22372	1141	21928	20213	13987	22083	18308	22080	28535	23322	26440	17967	29724	21546	30108	25026	12839	25947
3020	23445	3598	16667	17273	804	20690	22277	1207	22072	20338	13896	21840	18655	21805	28249	23769	26022	17925	29770	21843	30414	26354	13797	25338
3040	23784	3689	16651	17233	791	20308	22424	1107	22417	20061	13574	21866	18354	21893	27482	23729	25769	17912	30001	21542	30815	25913	14510	25759
3060	23531	3689	16801	17044	786	20500	22231	1125	22080	20140	13609	21973	18252	21787	28329	23430	26004	17871	30181	21611	30279	25359	13187	26194
3080	23571	3689	16609	17157	803	20198	22316	1103	22007	19800	13471	21455	18116	21612	28226	23643	26307	17772	29924	21520	30770	26395	14078	26107
3100	23175	3737	16173	17055	772	20470	22418	1175	22281	19936	13552	21761	18207	21602	27997	23155	25982	17809	29605	21466	30325	25336	13015	25788
3120	23554	3510	16223	17107	766	20338	22175	1201	22092	20655	13530	21946	18029	21649	28396	23328	25728	17549	29666	21269	30450	25356	14021	25626
3140	23794	3659	16625	17055	798	20050	22331	1140	22243	20142	13082	21864	18157	21580	28134	23263	25594	17432	29639	21788	30519	25289	14591	25631
3160	23335	3658	16076	17161	759	20465	22242	1142	22135	20217	13399	21806	17946	21365	27895	23276	25966	17253	29931	21350	30368	26551	13535	25621
3180	23878	3774	16130	17124	774	20443	22159	1206	22159	20366	13280	21951	18002	21880	27699	23798	25565	17079	29370	21297	30234	24975	13800	25554
3200	23937	3653	15724	17073	792	20263	22025	1033	22043	19824	13154	21794	17831	21874	28171	23245	26088	16996	29940	21414	30376	25004	14149	25387
3220	23663	3804	15716	16954	776	20375	22214	1125	21881	19829	12996	21638	18008	21535	28179	23461	25748	17081	29693	21118	30013	25234	12574	25874
3240	23617	3720	15649	17100	799	20528	22272	1185	21736	19760	13054	21894	18174	21252	27724	23332	25794	17091	29554	21486	29902	24505	12658	25620
3260	23645	3731	16100	17064	784	20304	21886	1135	21736	19807	12600	21901	18139	21721	27975	23266	26053	16812	29912	21533	30428	25160	13304	24936
3280	24006	3737	16046	17057	788	20190	21980	1082	22023	20010	12741	21695	17841	21548	27885	23051	25342	17056	30032	21150	30049	25325	12874	25222
3300	23652	3672	15647	16739	727	20648	22076	1115	21798	19890	12607	21689	18080	21379	28050	23205	25771	16672	29294	21828	29910	24882	13863	25485
3320	23627	3697	15724	17066	779	20398	21884	1114	21547	19903	12576	21348	17688	21567	27808	23382	26077	16875	30183	21285	29950	25109	12038	25466
3340	23388	3613	15749	17100	788	20235	21945	1152	21974	20018	12519	21122	17775	21369	27817	23235	25438	16410	29374	21501	30205	25155	12879	25503
3360	23580	3496	15725	17269	764	20234	21989	1076	21872	19437	12269	21699	17997	21267	28104	23307	25823	16664	29414	21141	29845	24818	13407	25591
3380	23521	3660	15688	16867	738	20427	21940	1086	21826	19864	12300	21583	17677	21367	27918	22825	25388	16509	29684	21135	30345	24894	13496	25103
3400	23288	3665	15387	16868	762	20305	22013	1090	21763	19865	12370	21272	17212	21487	27712	23462	25457	15992	29006	22108	30172	25289	12948	25929
3420	23599	3455	15629	16845	758	20299	22065	1147	21666	19501	12225	21698	17622	21271	28047	23479	25783	16175	28950	21384	29722	25476	11822	25971
3440	23616	3600	15198	17020	769	20220	22256	1129	21817	19840	12257	21632	17422	21286	27654	23090	25262	15801	29403	21471	29813	24761	13318	25501
3460	23819	3597	15227	16989	776	20298	21630	1113	22181	19460	11809	21322	17223	21468	27701	23147	25193	16142	29245	21104	30098	24804	13009	25412
3480	23350	3615	15540	16863	735	20218	21739	1178	21305	19831	11921	21770	17351	21327	27587	22988	25417	16242	28865	21166	29909	25061	11067	25364
3500	23485	3584	15029	17130	741	20219	21940	1221	21852	19638	11871	21886	17630	21780	27532	23439	25376	15976	29395	21493	30107	25544	12296	25392
3520	23337	3572	15406	16746	771	19983	21714	1076	21594	19489	11961	21761	17582	21236	27496	23062	25543	15719	29078	21531	29526	25081	12464	25021
3540	23692	3741	15192	16938	773	20035	22079	1113	21677	19346	11845	21280	17369	21443	27466	23213	25626	15806	29490	20825	29570	25005	11965	25157
3560	23637	3498	14847	16848	731	20127	21871	1150	21682	19729	11833	21335	17468	21602	27677	22878	25331	15236	29268	20859	30003	24930	12102	24678
3580	23675	3689	14803	16751	758	20377	21694	1128	21243	19334	11419	21412	17382	21381	27852	22849	25466	15506	29086	20874	29644	25157	11653	25472

## Sheet: Fig. 8C
Sliding assay C.t.INO80wt and nucleosomal mutants, Fig. 7C
	0N80 nucleosome
	SHL -4/5
	SHL -6/7
	SHL -8/9
	SHL -10/11

## Sheet: Fig. 8D
ATPase assay C.t.INO80wt and nucleosomal mutants, Fig. 7D
Time [s]	buffer	basal	0N80	SHL -4/5	SHL -6/7	SHL -8/9	SHL -10/11	buffer	basal	0N80	SHL -4/5	SHL -6/7	SHL -8/9	SHL -10/11	buffer	basal	0N80	SHL -4/5	SHL -6/7	SHL -8/9	SHL -10/11
0	40358	42713	37272	43396	42886	42597	40623	40121	43247	43010	43469	44023	44369	43606	34716	37703	37802	42035	40924	41416	37049
20	40069	41607	36956	42327	42070	42319	39502	39932	42087	42337	42377	43434	43604	43685	33624	37917	36830	41804	39914	40211	37257
40	39075	40977	36285	42391	41378	41485	38981	38317	41428	42232	41885	42794	43376	42298	33813	37886	35840	40661	39406	40187	36875
60	38527	40264	36433	40513	41291	40315	37887	38558	40635	41842	41455	42574	43019	42516	32682	37054	36364	40078	39927	40181	36207
80	37350	39475	34782	40509	40034	40407	36929	37434	40712	41639	40885	41803	42625	41847	32187	36875	35949	39936	38862	38949	36061
100	37552	38630	34675	40021	39918	40218	36635	37202	39883	41120	39987	41016	41933	41212	31838	36817	34822	39522	38962	38516	35357
120	37468	38500	34124	39442	38934	39328	36451	36563	39592	39896	39920	40576	41933	40927	31463	36821	34935	38891	38758	38287	35356
140	36197	37289	33399	39068	38166	39035	34964	36002	38767	39742	39088	40267	41306	40066	32067	35375	34513	38176	37747	37993	34994
160	36053	37734	33438	38449	37667	38681	34136	35375	38656	38811	39238	39209	40283	39146	31728	35742	34553	38418	37575	37508	34607
180	35495	37234	32967	38212	37025	38238	34229	34914	38102	38088	37836	39079	40053	38715	30872	35290	34002	37957	36409	36895	34462
200	35148	36642	32668	37989	37112	37342	34010	34508	37982	37120	37703	38148	39324	38604	30638	35015	33203	37487	36724	37169	33297
220	34636	36822	32208	37690	36116	37405	33110	33573	36484	36914	37291	37776	38361	37342	30193	34433	32807	37143	36590	36345	33419
240	34173	35681	31992	36765	35533	36922	32832	33862	36834	36344	36281	37432	37777	37187	30577	33836	32223	36563	36017	35355	32902
260	33956	35418	31286	37037	35329	36057	32230	33129	36395	36602	35772	36929	37606	36174	30192	33580	32222	36457	36222	35435	32421
280	33159	35492	31266	36174	34743	35984	32135	33239	35781	35619	35589	35606	37261	36226	29688	33718	31431	35621	35320	35451	32474
300	33118	34836	31055	35749	33933	35206	31070	32572	35565	35595	35177	35320	36889	35639	29397	32661	31082	35374	35328	34481	31501
320	33121	34222	30495	34955	34062	35081	30646	32664	34876	35247	34876	35438	36552	34724	28861	32812	30449	35492	35311	34388	31220
340	31827	33982	29669	35094	33830	34490	31261	32470	34519	34657	34166	34482	35691	34443	28799	33353	30628	34386	35335	34799	31524
360	32564	33646	29485	34630	33095	34091	30031	32129	34865	34235	34137	33886	35878	34433	28751	32348	29966	34539	34500	34058	30574
380	32152	33687	29414	34362	32140	34045	29819	32043	34512	33451	32731	34114	35046	33689	29002	32663	29877	34253	33994	33416	30036
400	32047	33463	28939	33528	32396	33224	29629	32001	34428	33383	33101	33185	34210	33155	28511	32341	29356	33703	33918	32751	29437
420	31305	33191	28214	32968	31817	32511	29206	31837	34283	33458	33509	33040	33945	32583	28271	31975	28601	33432	33602	32993	29307
440	31035	33536	28459	33239	31405	32295	28128	31628	33662	33424	32157	33116	33913	32377	28335	31102	28232	33602	33202	32360	28958
460	31042	32452	28100	32336	31027	30988	28225	30713	33533	32621	31947	32050	33311	32448	27640	31500	28180	32608	32350	31489	28654
480	31117	32802	27576	32667	31360	30966	27470	30955	33430	32532	31959	32511	33465	31525	28191	31731	27310	32842	32217	31466	28788
500	31315	32418	27243	32528	29979	30394	27496	30888	33438	32004	30830	31792	32749	30952	27485	31130	27425	31975	32816	31459	28176
520	30799	32183	27190	32072	30474	30549	26889	30458	32515	31501	30857	31401	32414	30915	27789	30819	26703	31712	32492	30866	27950
540	30867	32222	26949	31890	29925	30015	26506	30156	32218	30376	30229	31040	31523	30610	27863	30766	26703	31282	31265	30506	27455
560	30512	31356	25928	31013	29980	30031	25830	30758	32477	30514	29947	31128	31956	30262	27634	29888	25878	31168	31789	29809	27524
580	30004	31805	26265	30812	29695	29083	25437	30102	32950	30041	29713	30649	31251	29975	26822	30749	25780	30799	31319	29381	26858
600	29780	31128	25603	30844	28693	28922	25204	30273	31790	30261	29514	29599	30778	29155	27194	30421	25490	30336	30860	29098	26393
620	29385	31319	25900	30693	28380	28654	24828	29179	31451	29334	28927	29641	30663	29121	26894	30061	25021	30789	30788	29342	25954
640	29237	30790	25075	30386	28460	27659	24522	29616	30865	29807	28888	29249	30185	28486	26761	29429	24356	30409	30820	28451	25208
660.1	29223	30863	24860	30145	28231	27296	24531	29488	31369	28921	28642	29242	30020	28033	26552	29613	24619	29992	30173	27996	25696
680	28970	31291	24526	29899	28226	26922	24042	29588	31608	28525	28668	28848	29438	27698	26661	29087	23125	29317	30544	27845	25023
700	28752	30086	24667	29276	27748	26850	23451	29467	31457	27709	27293	27977	28915	27499	26513	28917	23391	28853	29546	27323	24375
720.1	29221	30149	24154	29311	27024	26465	22876	29391	30496	27588	27842	27982	28674	26895	26689	28674	22980	29039	29344	27430	24391
740	28715	29988	23571	28142	27294	25736	22657	28955	30467	27139	27278	27311	28962	26460	26556	29122	22376	28595	29060	27003	23788
760.1	28683	29827	23417	28087	26457	25271	22324	28749	30540	26676	27351	27287	27851	26213	26300	28789	22257	28638	28885	27190	23760
780	28247	29933	22900	28284	26240	25388	21801	28754	30004	26530	26568	26758	27519	26248	26040	27916	21371	28166	28158	25730	23064
800	27898	29711	22756	27850	25653	24753	22065	29118	30306	26281	27110	25946	27671	25794	26137	28235	21055	27550	28511	25495	22853
820	28926	29628	22498	27967	25909	24174	21133	27904	30268	26490	26333	26013	26942	25245	25862	28418	20820	27611	27967	25527	22458
840	28378	29600	22458	27864	25855	24183	20987	28867	30273	25883	26434	25912	26910	25310	25736	28262	20295	26859	27940	24714	21616
860	28200	29535	22041	27219	25164	23654	21070	28591	30748	25954	25761	25461	26514	24686	25846	28479	19910	26883	27447	24305	21801
880	28160	29265	21833	26840	25218	23350	20390	28402	30291	25397	26050	24974	26146	24471	25702	28091	19569	26835	27242	24376	21398
900.1	27320	29189	21536	26589	24722	23001	20182	28386	29672	25188	25730	24833	25824	24485	25452	27435	19003	26240	26734	23559	20910
920	27526	28710	20796	26746	24847	22616	20157	28574	30233	24595	25257	24294	25043	23809	25366	27368	18721	25443	26068	23561	20265
940.1	27521	29017	20790	26514	24584	21666	19199	27713	29545	24139	24838	24367	25470	23573	25080	27174	18169	25738	26340	23222	20595
960	27710	29014	20419	26263	24167	21785	18855	27337	29472	23489	25003	23763	24351	23171	25332	27533	17526	25294	25573	22858	19636
980	27323	28420	20968	26015	23849	21037	18522	27740	29176	23570	24610	23680	24648	22700	25164	27329	17274	25507	25273	22699	19279
1000.1	27869	28072	20039	25465	23813	20852	18454	27587	29350	24461	24087	23356	23769	22341	25057	26584	16848	24847	25795	21964	18909
1020	27328	28454	20198	25675	23296	20497	18003	27996	29055	23477	24123	22908	23462	22125	24980	26836	16673	24491	25205	21283	19057
1040.1	27062	28649	19852	24798	23133	19980	17575	27676	29124	23225	23696	22913	23289	22057	24806	26393	15939	24352	24508	21338	18020
1060	27377	28051	19789	24997	22932	19765	17260	27628	29637	23039	23365	22396	23184	21961	24994	26869	15776	24480	24819	20890	17674
1080.1	27166	27430	19328	24782	22547	19336	17422	27600	28918	22182	23438	21798	22586	21794	25008	26180	14974	24348	23677	20370	17583
1100.1	27428	28421	19201	24107	22370	18926	16811	27698	28734	22010	22797	21921	22531	20919	24683	26305	14473	24431	24221	20034	17145
1120.1	27508	27717	18750	24181	22133	18529	16457	27325	28548	21997	23186	21523	22494	21225	24803	26643	14309	23150	23604	19784	16322
1140.1	26771	27968	18640	24165	21473	18210	16167	27431	28132	21504	22830	21293	21879	20045	24330	26415	14068	23438	23257	19365	16094
1160	26963	28284	18154	24016	21319	17422	16074	27376	28542	21683	22387	21549	21066	20116	24726	25983	13136	23375	23261	18859	15724
1180.1	27153	27827	18358	23888	20944	17439	15422	27500	28649	21032	22288	20565	21265	19762	24654	25863	12501	23011	22714	19041	15452
1200.1	27174	27299	17892	23719	21076	16896	15272	27308	28563	20928	21848	20341	21097	19364	24304	26313	12484	22357	22372	18141	14936
1220.1	26949	27159	17562	22999	20538	16428	15269	27236	27754	20723	21210	20334	20371	19318	24558	25731	11871	22260	22202	17822	14490
1240.1	26610	27042	17347	23019	20393	16262	14507	27239	28370	20143	21111	19989	19698	19530	24505	26100	11522	22265	22030	17222	14261
1260.1	27035	27452	17060	22680	20282	15791	14162	26841	28413	19909	21561	19600	20043	18855	24470	25525	10726	21854	21533	16756	13986
1280.1	26650	26738	16550	22421	20090	14895	13776	27628	28521	19546	20854	19580	19890	18912	24583	26071	10445	21973	20825	16219	13378
1300.1	26144	27577	16589	22557	19860	15236	13507	26719	27979	19693	21140	19015	19165	18174	24536	25010	10242	21333	20540	16145	13078
1320.1	26273	27460	16383	22422	19919	14326	13381	26718	28477	19346	20955	18672	19232	17887	24323	25051	9855	21119	19862	15725	12552
1340.1	26453	27202	16086	22010	19349	14088	13280	26612	28130	19331	20256	18686	18786	17812	24244	24845	9166	21237	20320	15090	12315
1360.1	26528	26920	15175	21305	18829	13797	12942	27302	28225	18612	20368	18312	17966	17285	24141	25520	8904	20453	19786	15028	11636
1380.1	26182	27016	15336	21460	18534	12975	12303	27172	28018	18369	20012	17890	18143	16828	24310	24933	8357	20501	19270	14077	11442
1400.1	26205	27025	15123	21636	18543	12902	11838	26897	28074	18214	20226	17501	17677	16917	24037	25220	7771	20049	19315	14170	10878
1420.1	26086	26945	14832	20946	18357	12296	11642	26754	27925	17883	19588	17642	17495	16155	24165	24801	7353	20200	18891	13680	10210
1440.1	25958	27236	14614	20599	18037	12152	11410	27360	27331	17476	19242	17522	16767	16275	23831	24861	6600	19691	18194	13090	10193
1460.1	26283	26951	14095	20707	17742	11808	11567	26414	28046	17478	19711	17152	16178	16202	23480	24977	6287	19614	18022	12632	9581
1480.1	26119	26427	14468	20277	17586	11514	11039	26315	27401	17258	19033	16441	16090	15577	23750	24535	5783	18997	17802	12184	9259
1500.1	25706	26403	14079	20240	17731	10932	10365	26884	27293	17107	18806	16504	15915	15027	23461	24531	5704	19081	17249	12011	8915
1520.1	26030	26864	13252	20142	17153	10707	9878	26559	27658	17035	18592	16350	15688	14726	23779	24487	5063	18758	16911	11728	8236
1540.1	26223	26271	13412	19802	16996	10186	10041	26379	27404	16548	18488	16081	15576	14936	23896	24324	4656	18427	16321	10891	8172
1560.1	26101	26651	13067	19765	16770	9859	9787	26820	27323	16101	18714	15743	15070	14421	24567	24505	4466	18426	16533	10723	7875
1580.1	25856	26409	12981	19337	16300	9318	9566	26111	27170	16337	18024	15479	14698	14239	24021	23889	3706	18242	15798	10167	7065
1600.1	26177	26151	12352	19267	16254	8992	9028	26573	27232	15911	18166	15210	14498	13606	23836	24085	3430	18034	15758	9945	6768
1620.1	25906	26401	12167	19221	16026	8313	8773	26543	27065	15709	18148	14974	14448	13514	23145	24282	3301	17614	15344	9403	6351
1640.1	25647	26027	12079	18807	15676	8089	8483	26428	27332	15296	17518	14689	13744	13355	23560	23827	3359	17382	14821	8880	5789
1660.1	26145	26490	11707	18806	15874	7916	8038	26356	27367	15200	17764	14773	12918	12829	23092	23860	3276	17332	14636	8391	5477
1680.1	25483	25899	10968	18184	15054	7837	7588	26144	27214	14897	17400	14623	13357	12509	23538	23987	3298	16948	14118	8283	5096
1700.1	26066	26156	11190	18597	15386	6960	7405	26411	27291	14577	16855	14048	12995	12306	24094	24443	2988	16944	13992	7756	4754
1720.1	26069	25976	11167	18350	15072	6959	6946	26482	26903	14368	16803	13809	12440	11841	23562	23537	2828	16647	13483	7251	4486
1740.1	25113	25922	10668	18069	14524	7093	6665	26218	27082	14453	16589	13498	11861	11537	23465	23578	3005	16542	13566	6967	4011
1760.1	25520	25178	10340	17851	14938	6685	6426	26489	26963	14243	16537	13276	11718	11155	23479	23857	2915	15888	12764	6446	3710
1780.1	26054	25614	10309	17285	14169	6667	6407	26066	26819	14047	16275	13070	11268	10903	23221	23566	2910	16098	12915	6456	3513
1800.1	25457	26085	9600	16912	14200	6906	5972	25622	26750	13459	16119	12605	11105	11032	23503	23556	3066	15608	12266	5941	3440
1820.1	25475	25610	9577	16876	13607	6644	5408	25571	26563	13479	15769	12310	10669	10529	23369	23564	2925	15677	12012	6052	3337
1840.1	26088	25405	9438	16707	13603	6965	5304	26306	26543	13285	15453	12427	10559	10098	23294	23734	2982	15463	11670	6272	3254
1860.1	25188	25077	8862	16417	13384	6938	4736	26158	26561	13256	15219	12218	10418	10005	23149	23349	2647	15117	11408	6007	3202
1880.1	26268	25858	8638	16177	13342	6977	4526	26395	26580	12348	15430	11798	9720	9650	23171	22809	3021	14607	11239	6207	3338
1900.1	25552	25266	8587	16076	13168	6996	4188	25478	27019	12227	14799	11533	9267	8946	22952	23081	2891	15054	10295	6035	3155
1920.1	25048	25170	8157	15741	12539	6931	4161	26646	26844	12197	15042	11513	8995	9082	23770	22821	2807	14120	10159	5943	3253
1940.1	25631	25723	8134	15497	12505	6630	3825	25955	26971	11916	14627	10974	8844	8859	22870	22905	2836	14091	9615	6227	3314
1960.1	25021	25504	7607	15279	12292	7030	3623	25665	26430	12193	14460	10980	8129	8291	23293	23049	2794	14043	9861	6061	3258
1980.1	25619	25337	7497	15183	12315	6886	3502	25780	26469	11541	14786	10887	7997	8322	22887	22705	2906	14084	9331	6126	3352
2000.1	25269	25031	7045	15118	11820	6813	3709	25846	26234	11290	13937	10593	7678	7890	22793	23103	2891	13494	8836	6024	3356
2020.1	25206	25119	6727	14354	11671	6797	3441	25814	26082	11234	13770	10085	7383	7364	22907	22786	2946	13089	8391	6022	3290
2040.1	25727	24594	6523	14594	11718	6650	3433	26056	26752	10461	13703	10553	7045	7086	23001	22854	2810	13514	8328	5614	3207
2060.1	25386	25422	6337	14313	11592	6701	3421	25278	26565	10861	13601	9576	6478	7172	23011	22166	3023	12405	8133	5905	3121
2080.1	25600	25520	5799	14197	10951	6803	3344	26067	26155	10409	13471	9621	6124	6538	22703	22843	2838	12594	8191	5899	3001
2100.1	24696	24702	5767	13807	10860	6710	3306	25929	26379	10464	13147	9602	6079	6459	22766	21905	2842	12591	7783	5735	3179
2120.1	25366	24710	5389	13707	10806	6549	3370	25457	26669	9851	13155	9148	5432	6113	23070	22593	3018	12285	7539	5999	3186
2140.1	25137	25174	5155	13773	10298	6862	3263	25321	26207	9933	13139	8645	5043	5512	23182	22525	3044	12113	7441	6051	3235
2160.1	25369	25136	5129	13201	10251	6976	3491	25576	26038	9767	12858	8579	4961	5457	22843	22827	2957	12142	7148	6151	3124
2180.1	25291	24577	4566	13219	10118	6917	3355	25219	26205	9490	12324	8579	4461	5092	22960	23083	2944	11750	6977	5927	3165
2200.1	25380	25167	4556	12791	9764	6592	3371	25278	25958	8937	12188	8478	4308	4838	22714	21813	2786	11240	7131	5923	3263
2220.1	25085	24975	4094	12768	9755	6764	3366	25611	25818	8959	11996	8097	3984	4459	22894	22215	2931	11375	6887	5919	3150
2240.1	25494	24991	3820	12216	9366	6466	3471	25093	26081	8820	12032	7903	3797	4153	22354	22515	2770	10792	6954	5589	3175
2260.1	24472	25378	3768	12028	9308	6762	3501	25455	25846	8774	11501	7591	3823	4091	22633	21878	2720	10722	6885	5759	3198
2280.1	25029	25106	3567	11875	9245	6696	3299	24902	26067	8383	11757	7354	3609	3939	22602	22041	2836	10827	6963	5901	3220
2300.1	25134	24977	3555	11710	8716	6622	3366	25472	26129	7983	11444	7022	3409	3863	22328	22318	2748	10352	6812	5973	3190
2320.1	25087	24637	3286	11517	8595	6630	3343	26054	25541	7912	11196	6868	3526	3499	22369	21652	2927	10032	6892	5620	3188
2340.1	25256	24763	3267	11285	8025	6557	3497	25838	26138	7871	11342	6608	3572	3472	22816	21714	2842	10028	6939	5917	3129
2360.1	24866	25063	3266	11096	7686	6598	3414	25158	26198	7453	10893	6424	3425	3414	22902	21446	2776	9664	6727	6000	3088
2380.1	24651	24825	3211	10518	7971	6840	3401	25718	26247	7142	10644	6043	3526	3376	22571	21904	2835	9505	7072	5883	3040
2400.1	25272	24928	3123	10932	7669	6747	3359	25440	25505	6882	10824	6106	3415	3509	22117	21819	2958	8909	7226	5909	3173
2420.1	25128	24439	3109	10207	7488	6909	3264	24943	25624	6813	10655	6019	3482	3414	21970	21586	2808	8826	6530	6027	3043
2440.1	24976	24265	3250	10069	7272	6865	3375	25250	25815	6774	10027	5577	3308	3281	22550	21573	2874	8815	6690	5813	3199
2460.1	25287	24421	3072	9923	7310	6830	3361	25123	26037	6398	9823	5312	3420	3335	22274	21674	2859	8604	6937	5807	3036
2480.1	24736	24799	3082	9354	6867	6486	3492	24445	25173	6076	9942	5078	3459	3186	21861	21340	2759	8587	6932	5895	3162
2500.1	25212	24696	3130	9529	6610	6759	3354	24915	25824	6161	9946	4973	3474	3197	22105	21842	2942	8168	6908	5747	3081
2520.1	24704	24583	3122	9350	6403	6697	3390	25032	25329	5891	9254	4783	3372	3280	21951	21587	2908	8095	6837	5949	3078
2540.1	24865	24676	2998	9038	5997	6638	3453	24765	25544	5452	9103	4358	3460	3140	22526	21293	2677	7668	6709	5701	3110
2560.1	24817	24637	3137	8963	6103	6600	3271	24980	25719	5199	9286	4380	3569	3434	22152	21356	2873	7889	6815	5950	3252
2580.1	24925	24585	3038	8772	5884	6889	3326	25114	25214	5193	9188	3883	3405	3503	22225	21618	2705	7349	6845	5893	3201
2600.1	24547	24290	2953	9007	5569	6632	3187	25135	25629	4883	8791	3771	3364	3216	22555	21170	2780	7351	7004	6004	2930
2620.1	24467	23817	3054	8718	5175	6670	3271	24952	25782	4786	8745	3690	3315	3394	22464	20847	2956	7338	6646	5782	3278
2640.1	24660	24490	2921	8745	5306	6790	3152	25152	25891	4508	8602	3577	3493	3337	22672	21444	2778	7011	6824	5918	3169
2660.1	24907	24192	3058	8761	5099	6583	3221	24745	25496	4158	8196	3511	3409	3198	22337	21076	2790	6907	6640	5768	3155
2680.1	24640	23495	3022	8684	4663	6868	3254	24790	25467	3985	8146	3386	3453	3182	22289	20865	2733	6980	6820	5799	3050
2700.1	24429	24252	2989	8739	4416	6470	3180	24890	25466	3871	7926	3223	3630	3369	22193	20874	2739	7265	6873	5764	3015
2720.1	24914	23957	3069	8706	4244	6546	3331	25101	25370	3718	7820	3024	3351	3274	22003	20578	2812	7059	6985	5831	3031
2740.1	24530	23734	3163	8938	4332	6741	3149	24932	25034	3429	7458	3235	3225	3306	21989	20621	3004	7080	6827	5792	3146
2760.1	24430	23617	2886	8974	3915	6658	3312	24938	25251	3299	7289	2980	3389	3177	22336	20726	2771	7232	6818	5766	3148
2780.1	24243	23914	3003	8625	3773	6865	3401	24917	24830	3348	7332	2962	3306	3315	22031	20598	2753	7119	6762	5699	3157
2800.1	24252	24218	3149	8764	3842	6449	3401	25103	25432	3073	7308	3030	3370	3125	21705	20900	2667	6969	6975	5987	3114
2820.1	23979	23864	2943	8739	3688	6481	3159	25258	24998	3048	6826	3045	3299	3204	22129	20708	2847	7057	6672	5716	3227
2840.1	24418	23938	2970	8760	3476	6745	3360	24873	24900	3050	6882	2909	3303	3186	21823	20344	2853	7029	6595	5707	3167
2860.1	24325	23573	3003	8649	3594	6503	3301	24320	24637	2784	6856	3026	3510	3039	21705	20316	2819	6797	6743	5677	3053
2880.1	24167	23979	2906	8688	3413	6470	3074	24364	24774	3062	6515	3116	3300	3306	22284	20521	2752	7165	7010	5598	3077
2900.1	23929	23592	2969	8666	3265	6388	3264	24810	24614	2958	6552	3005	3330	3339	21794	20274	2881	7101	6774	5859	3122
2920.1	24272	23565	2968	8862	3401	6653	3376	24832	24859	2824	6043	3144	3322	3151	22071	20299	2685	6966	6767	5659	3078
2940.1	23998	23579	3043	8974	3169	6432	3454	24974	24805	2935	5914	2968	3478	3218	21672	20002	2700	7005	6636	5623	3093
2960.1	24192	23897	2836	8805	3248	6373	3055	25156	25162	2846	5803	2890	3256	3352	21556	20089	2710	7236	6803	5762	3149
2980.1	24164	23574	2831	8777	3470	6604	3284	25273	24670	2841	5627	3026	3428	3229	21660	20118	2788	6975	6688	5685	3160
3000.1	24229	23368	2963	8599	3202	6411	3327	24609	23992	2836	5420	2974	3239	3191	21625	20030	2948	7001	6943	5667	3034
3020.1	24184	23032	2932	8810	3126	6335	3194	24668	25136	2950	5313	2847	3309	3292	21944	20180	2693	6945	6879	5841	2943
3040.1	24004	23343	3090	8685	3352	6268	3353	24281	24724	2950	5072	2910	3366	3129	21673	19838	2802	6806	6815	5754	3151
3060.1	24347	23505	2808	8827	3055	6459	3372	24456	24805	2924	4723	2910	3312	3178	21589	20123	2792	6945	6624	5714	3122
3080.1	24686	23040	2894	8618	3181	6591	3230	24898	24772	2703	4748	2987	3424	3098	21727	20199	2677	7072	6728	5926	3002
3100.1	24429	23369	3108	8569	3128	6584	3358	24225	24667	2758	4751	2890	3249	3191	21426	19597	2757	6818	6746	5743	3073
3120.1	24337	23441	3039	8757	3067	6528	3112	24652	24525	2913	4439	2912	3226	3136	21388	19804	2816	6777	6767	5654	3060
3140.1	23900	23302	3016	8837	3317	6489	3158	24383	24458	2840	4267	2945	3344	3265	21423	19805	2725	6877	6730	5799	2925
3160.1	24991	23054	3119	8473	3146	6395	3153	24573	24477	2742	4084	2755	3256	3178	21453	20292	2780	6824	6672	6021	3020
3180.1	24087	23228	2907	8699	3248	6558	3174	24359	24607	2803	3903	3077	3354	3317	21543	20117	2656	6659	6650	5601	2948
3200.1	23789	23375	3064	8704	3202	6414	3306	23985	24740	2846	4029	3126	3319	3134	21603	19827	2709	6855	6705	5515	2879
3220.1	24360	23365	3016	9012	3224	6469	3233	24621	24413	2898	3664	2912	3309	3121	21468	19458	2803	6986	6564	5944	2994
3240.1	24175	23231	2854	8585	3195	6469	3183	24604	25032	2873	3541	2985	3298	3057	21319	19608	2693	6690	6743	5764	3191
3260.1	23844	22935	2703	8850	3206	6471	3348	24549	24413	2822	3271	2884	3254	3028	21309	19359	2634	6925	6731	5654	3185
3280.1	23810	22577	2985	8703	3162	6375	3383	24166	24287	2756	3609	2823	3397	3142	20841	19680	2806	6994	6450	5646	3066
3300.2	23963	23031	2979	8651	3223	6212	3209	24135	24319	2877	3313	2880	3197	3060	21530	19260	2744	6621	6725	5566	2981
3320.1	24141	22969	2813	9108	3341	6325	3168	24040	24246	2733	3133	2795	3303	3437	21556	19477	2647	6717	6855	5760	3012
3340.1	24085	23009	2974	8653	3146	6378	3248	23940	24228	2795	3343	2909	3291	3142	21793	19323	2706	6908	6490	5776	2912
3360.2	24298	22876	2995	8559	3163	6553	3319	24384	24462	2882	3097	2842	3329	3030	21309	19329	2685	6857	6690	5646	3006
3380.1	23936	22907	2872	8667	3081	6514	3121	24582	24247	2986	2998	2837	3316	3035	21370	19201	2597	7044	6658	5609	3026
3400.2	23827	22934	2780	8761	2957	6393	3334	24259	24051	2692	2980	2861	3288	3134	21056	19010	2808	6712	6718	5809	3011
3420.1	23688	22336	2859	8668	3192	6521	3244	23798	24155	2930	2987	2932	3293	3195	21301	19279	2642	6772	6702	5659	2923
3440.1	23724	22389	2866	8916	3323	6429	3226	23673	23812	2861	2858	2831	3029	3087	21017	19255	2671	6850	6711	5783	3048
3460.1	23603	22514	3073	8647	3167	6300	3382	24170	24514	2695	2945	2882	3301	2989	21030	18780	2768	6936	6646	5801	3094
3480.1	23966	22486	2994	8687	3359	6400	3062	24233	23705	2756	3038	2837	3260	2937	21075	19076	2704	6495	6570	5683	3176
3500.2	24055	22857	2914	8947	3047	6337	3258	23618	23539	2842	2882	2831	3137	3105	20992	18646	2801	6771	6750	5544	2901
3520.1	23338	22326	2690	8777	3115	6359	3246	24090	23486	2792	3193	2727	3262	3036	21015	18403	2820	6844	6678	5709	2787
3540.1	23779	22699	2839	8841	3055	6421	3173	24005	24096	2647	2828	2923	3339	3048	21523	18794	2703	6842	6627	5975	3007
3560.1	23811	22422	2864	8494	3057	6354	3173	23978	24077	2757	3019	2990	3319	3018	21189	18366	2830	6660	6396	5636	2948
3580.1	23743	22532	3001	8401	3138	6643	3171	23936	23756	2721	2751	2923	3300	3142	20964	18607	2713	6893	6637	5730	2958

## Sheet: Fig S4D
Crosslink experiments, Fig. S4D
PSMID	run	scan	PeakListFileName	ScanId	exp charge	exp m/z	exp mass	exp fractionalmass	match charge	match mass	match fractionalmass	Protein1	Description1	Decoy1	Protein2	Description2	Decoy2	PepSeq1	PepSeq2	PepPos1	PepPos2	PeptideLength1	PeptideLength2	LinkPos1	LinkPos2	ProteinLinkPos1	ProteinLinkPos2	Charge	Crosslinker	CrosslinkerModMass	PeptidesWithDoublets	PeptidesWithStubs	minPepCoverage	Score	isDecoy	isTT	isTD	isDD	fdrGroup	fdr	ifdr	PEP		PeptidePairFDR	Protein1FDR	Protein2FDR	LinkFDR	PPIFDR	peptide pair id
Scan: 78178 Run: 20210319_SFB1_SFB_JX_hsINO80_nucleosome_BS3_inSolution_S5_steppedHCD_273033 P1_R.STGLILDSGATHTTAIPVHDGYVLQQGIVKSPLAGDFITMQCcmR.E P2_R.ENMEAISPLKNGMVEDWDSFQAILDHTYK.M 30 10	20210319_SFB1_SFB_JX_hsINO80_nucleosome_BS3_inSolution_S5_steppedHCD_273033	78178	20210319_SFB1_SFB_JX_hsINO80_nucleosome_BS3_inSolution_S5_steppedHCD_273033.HCD.FTMS.sil0.apl	52254	6	1348.67	8085.98	0.976	6	8085.96	0.958	ACTL6A	ACTL6A	FALSE	ACTL6A	ACTL6A	FALSE	ENMEAISPLKNGMVEDWDSFQAILDHTYK	STGLILDSGATHTTAIPVHDGYVLQQGIVKSPLAGDFITMQCcmR	80	165	29	43	10	30	89	194	6	BS3	138.068	0	0	0.286	23.721	FALSE	TRUE	FALSE	FALSE	Self > 4	0	0	0.003		0	0	0	0	0	5686
Scan: 66429 Run: 20210319_SFB1_SFB_JX_hsINO80_nucleosome_BS3_inSolution_S5_steppedHCD_273033 P1_R.KTAISLFEGK.A P2_K.ALGLDKAILHSIDCcmCcmSSDDTK.K 1 6	20210319_SFB1_SFB_JX_hsINO80_nucleosome_BS3_inSolution_S5_steppedHCD_273033	66429	20210319_SFB1_SFB_JX_hsINO80_nucleosome_BS3_inSolution_S5_steppedHCD_273033.HCD.FTMS.sil0.apl	48195	3	1183.94	3548.79	0.789	3	3548.77	0.774	ACTR8	ACTR8	FALSE	ACTR8	ACTR8	FALSE	KTAISLFEGK	ALGLDKAILHSIDCcmCcmSSDDTK	498	508	10	21	1	6	498	513	3	BS3	138.068	0	0	0.725	23.543	FALSE	TRUE	FALSE	FALSE	Self > 4	0	0	0.003		0	0	0	0	0	5621
Scan: 66457 Run: 20210319_SFB1_SFB_JX_hsINO80_nucleosome_BS3_inSolution_S5_steppedHCD_253035 P1_R.KDLYANTVLSGGTTMYPGIADR.M P2_K.EITALAPSTMKIK.I 1 11	20210319_SFB1_SFB_JX_hsINO80_nucleosome_BS3_inSolution_S5_steppedHCD_253035	66457	20210319_SFB1_SFB_JX_hsINO80_nucleosome_BS3_inSolution_S5_steppedHCD_253035.HCD.FTMS.sil0.apl	49128	3	1295.02	3882.03	0.028	3	3882.02	0.016	ACTB	ACTB	FALSE	ACTB	ACTB	FALSE	KDLYANTVLSGGTTMYPGIADR	EITALAPSTMKIK	291	316	22	13	1	11	291	326	3	BS3	138.068	0	0	0.738	22.713	FALSE	TRUE	FALSE	FALSE	Self > 4	0	0	0.003		0	0	0	0	0	5470
Scan: 59948 Run: 20210319_SFB1_SFB_JX_hsINO80_nucleosome_BS3_inSolution_S5_steppedHCD_273033 P1_R.LHMILKPFMLR.R P2_K.DIESHAENKSAIDENQLSR.L 6 9	20210319_SFB1_SFB_JX_hsINO80_nucleosome_BS3_inSolution_S5_steppedHCD_273033	59948	20210319_SFB1_SFB_JX_hsINO80_nucleosome_BS3_inSolution_S5_steppedHCD_273033.HCD.FTMS.sil0.apl	48825	3	1231.31	3690.9	0.903	3	3690.89	0.886	INO80		FALSE	INO80		FALSE	LHMILKPFMLR	DIESHAENKSAIDENQLSR	735	716	11	19	6	9	740	724	3	BS3	138.068	0	0	0.806	21.491	FALSE	TRUE	FALSE	FALSE	Self > 4	0	0	0.003		0	0	0	0	0	5488
Scan: 34850 Run: 20210319_SFB1_SFB_JX_hsINO80_nucleosome_BS3_inSolution_S5_steppedHCD_273033 P1_R.LDGSSKISER.R P2_R.KVCcmNHPELFER.Q 6 1	20210319_SFB1_SFB_JX_hsINO80_nucleosome_BS3_inSolution_S5_steppedHCD_273033	34850	20210319_SFB1_SFB_JX_hsINO80_nucleosome_BS3_inSolution_S5_steppedHCD_273033.HCD.FTMS.sil0.apl	41574	3	886.453	2656.34	0.337	3	2656.33	0.328	INO80		FALSE	INO80		FALSE	KVCcmNHPELFER	LDGSSKISER	814	1147	11	10	1	6	814	1152	3	BS3	138.068	0	0	0.9	19.801	FALSE	TRUE	FALSE	FALSE	Self > 4	0	0.001	0.003		0	0	0	0	0	5604
Scan: 77719 Run: 20210319_SFB1_SFB_JX_hsINO80_nucleosome_BS3_inSolution_S5_steppedHCD_253035 P1_R.STGLILDSGATHTTAIPVHDGYVLQQGIVKSPLAGDFITMQCcmR.E P2_R.ENMoxEAISPLKNGMVEDWDSFQAILDHTYK.M 30 10	20210319_SFB1_SFB_JX_hsINO80_nucleosome_BS3_inSolution_S5_steppedHCD_253035	77719	20210319_SFB1_SFB_JX_hsINO80_nucleosome_BS3_inSolution_S5_steppedHCD_253035.HCD.FTMS.sil0.apl	51968	6	1351.34	8101.98	0.975	6	8101.95	0.953	ACTL6A	ACTL6A	FALSE	ACTL6A	ACTL6A	FALSE	ENMoxEAISPLKNGMVEDWDSFQAILDHTYK	STGLILDSGATHTTAIPVHDGYVLQQGIVKSPLAGDFITMQCcmR	80	165	29	43	10	30	89	194	6	BS3	138.068	0	0	0.31	19.425	FALSE	TRUE	FALSE	FALSE	Self > 4	0	0.001	0.003		0	0	0	0	0	5694
Scan: 59928 Run: 20210319_SFB1_SFB_JX_hsINO80_nucleosome_BS3_inSolution_S5_steppedHCD_273033 P1_R.LHMILKPFMLR.R P2_K.DIESHAENKSAIDENQLSR.L 6 9	20210319_SFB1_SFB_JX_hsINO80_nucleosome_BS3_inSolution_S5_steppedHCD_273033	59928	20210319_SFB1_SFB_JX_hsINO80_nucleosome_BS3_inSolution_S5_steppedHCD_273033.HCD.FTMS.sil0.apl	48827	4	923.734	3690.91	0.905	4	3690.89	0.886	INO80		FALSE	INO80		FALSE	LHMILKPFMLR	DIESHAENKSAIDENQLSR	735	716	11	19	6	9	740	724	4	BS3	138.068	0	0	0.5	18.706	FALSE	TRUE	FALSE	FALSE	Self > 4	0	0.001	0.003		0	0	0	0	0	5488
Scan: 52759 Run: 20210319_SFB1_SFB_JX_hsINO80_nucleosome_BS3_inSolution_S5_steppedHCD_253035 P1_R.SQGDPEDPHDEHYLLATQSK.Q P2_K.EITALAPSTMKIK.I 1 11	20210319_SFB1_SFB_JX_hsINO80_nucleosome_BS3_inSolution_S5_steppedHCD_253035	52759	20210319_SFB1_SFB_JX_hsINO80_nucleosome_BS3_inSolution_S5_steppedHCD_253035.HCD.FTMS.sil0.apl	48940	3	1269.63	3805.88	0.881	3	3805.87	0.872	ACTB	ACTB	FALSE	ACTR8	ACTR8	FALSE	EITALAPSTMKIK	SQGDPEDPHDEHYLLATQSK	316	412	13	20	11	1	326	412	3	BS3	138.068	0	0	0.526	18.601	FALSE	TRUE	FALSE	FALSE	Between > 4	0	0.003	0.006		0	0	0	0	0	6186
Scan: 53284 Run: 20210319_SFB1_SFB_JX_hsINO80_nucleosome_BS3_S5_steppedHCD_253035 P1_K.SASKPIGFEGDLR.G P2_R.LKLIANNTTVER.R 4 2	20210319_SFB1_SFB_JX_hsINO80_nucleosome_BS3_S5_steppedHCD_253035	53284	20210319_SFB1_SFB_JX_hsINO80_nucleosome_BS3_S5_steppedHCD_253035.HCD.FTMS.sil0.apl	43434	3	962.534	2884.58	0.581	3	2884.57	0.566	ACTL6A	ACTL6A	FALSE	ACTR8	ACTR8	FALSE	LKLIANNTTVER	SASKPIGFEGDLR	378	444	12	13	2	4	379	447	3	BS3	138.068	0	0	0.667	18.548	FALSE	TRUE	FALSE	FALSE	Between > 4	0	0.003	0.006		0	0	0	0	0	6165
Scan: 46107 Run: 20210319_SFB1_SFB_JX_hsINO80_nucleosome_BS3_S5_steppedHCD_273033 P1_R.SFDEDAKESR.A P2_R.AANKSGTGFGESYSLANPSIR.A 7 4	20210319_SFB1_SFB_JX_hsINO80_nucleosome_BS3_S5_steppedHCD_273033	46107	20210319_SFB1_SFB_JX_hsINO80_nucleosome_BS3_S5_steppedHCD_273033.HCD.FTMS.sil0.apl	46625	3	1149.88	3446.63	0.631	3	3446.62	0.623	INO80		FALSE	INO80		FALSE	SFDEDAKESR	AANKSGTGFGESYSLANPSIR	468	483	10	21	7	4	474	486	3	BS3	138.068	0	0	0.65	18.51	FALSE	TRUE	FALSE	FALSE	Self > 4	0	0.001	0.003		0	0	0	0	0	5577
Scan: 49346 Run: 20210319_SFB1_SFB_JX_hsINO80_nucleosome_BS3_inSolution_S5_steppedHCD_253035 P1_R.LGQTKQVTVYR.L P2_R.IPGKESLITDSGK.L 5 4	20210319_SFB1_SFB_JX_hsINO80_nucleosome_BS3_inSolution_S5_steppedHCD_253035	49346	20210319_SFB1_SFB_JX_hsINO80_nucleosome_BS3_inSolution_S5_steppedHCD_253035.HCD.FTMS.sil0.apl	42761	3	925.516	2773.53	0.527	3	2773.52	0.523	INO80		FALSE	INO80		FALSE	LGQTKQVTVYR	IPGKESLITDSGK	1213	1090	11	13	5	4	1217	1093	3	BS3	138.068	0	0	0.708	18.289	FALSE	TRUE	FALSE	FALSE	Self > 4	0	0.001	0.003		0	0	0	0	0	5551
Scan: 66673 Run: 20210319_SFB1_SFB_JX_hsINO80_nucleosome_BS3_inSolution_S5_steppedHCD_253035 P1_R.KTAISLFEGK.A P2_K.ALGLDKAILHSIDCcmCcmSSDDTK.K 1 6	20210319_SFB1_SFB_JX_hsINO80_nucleosome_BS3_inSolution_S5_steppedHCD_253035	66673	20210319_SFB1_SFB_JX_hsINO80_nucleosome_BS3_inSolution_S5_steppedHCD_253035.HCD.FTMS.sil0.apl	48006	4	888.204	3548.79	0.789	4	3548.77	0.774	ACTR8	ACTR8	FALSE	ACTR8	ACTR8	FALSE	KTAISLFEGK	ALGLDKAILHSIDCcmCcmSSDDTK	498	508	10	21	1	6	498	513	4	BS3	138.068	0	0	0.625	18.109	FALSE	TRUE	FALSE	FALSE	Self > 4	0	0.001	0.003		0	0	0	0	0	5621
Scan: 78186 Run: 20210319_SFB1_SFB_JX_hsINO80_nucleosome_BS3_inSolution_S5_steppedHCD_253035 P1_R.STGLILDSGATHTTAIPVHDGYVLQQGIVKSPLAGDFITMQCcmR.E P2_R.ENMEAISPLKNGMVEDWDSFQAILDHTYK.M 30 10	20210319_SFB1_SFB_JX_hsINO80_nucleosome_BS3_inSolution_S5_steppedHCD_253035	78186	20210319_SFB1_SFB_JX_hsINO80_nucleosome_BS3_inSolution_S5_steppedHCD_253035.HCD.FTMS.sil0.apl	51967	7	1156.15	8085.98	0.977	7	8085.96	0.958	ACTL6A	ACTL6A	FALSE	ACTL6A	ACTL6A	FALSE	ENMEAISPLKNGMVEDWDSFQAILDHTYK	STGLILDSGATHTTAIPVHDGYVLQQGIVKSPLAGDFITMQCcmR	80	165	29	43	10	30	89	194	7	BS3	138.068	0	0	0.304	17.889	FALSE	TRUE	FALSE	FALSE	Self > 4	0	0.001	0.003		0	0	0	0	0	5686
Scan: 44688 Run: 20210319_SFB1_SFB_JX_hsINO80_nucleosome_BS3_S5_steppedHCD_273033 P1_R.LKLIANNTTVER.R P2_R.KSASKPIGFEGDLR.G 2 1	20210319_SFB1_SFB_JX_hsINO80_nucleosome_BS3_S5_steppedHCD_273033	44688	20210319_SFB1_SFB_JX_hsINO80_nucleosome_BS3_S5_steppedHCD_273033.HCD.FTMS.sil0.apl	44127	3	1005.23	3012.67	0.671	3	3012.66	0.661	ACTL6A	ACTL6A	FALSE	ACTR8	ACTR8	FALSE	LKLIANNTTVER	KSASKPIGFEGDLR	378	443	12	14	2	1	379	443	3	BS3	138.068	0	0	0.769	17.426	FALSE	TRUE	FALSE	FALSE	Between > 4	0	0.004	0.007		0	0	0	0	0	6204
Scan: 42571 Run: 20210319_SFB1_SFB_JX_hsINO80_nucleosome_BS3_inSolution_S5_steppedHCD_273033 P1_R.LICcmKGTIEER.I P2_R.LGQTKQVTVYR.L 4 5	20210319_SFB1_SFB_JX_hsINO80_nucleosome_BS3_inSolution_S5_steppedHCD_273033	42571	20210319_SFB1_SFB_JX_hsINO80_nucleosome_BS3_inSolution_S5_steppedHCD_273033.HCD.FTMS.sil0.apl	41479	3	883.489	2647.45	0.445	3	2647.44	0.437	INO80		FALSE	INO80		FALSE	LGQTKQVTVYR	LICcmKGTIEER	1213	1224	11	10	5	4	1217	1227	3	BS3	138.068	0	0	0.75	17.308	FALSE	TRUE	FALSE	FALSE	Self > 4	0	0.001	0.003		0	0	0	0	0	5360
Scan: 58950 Run: 20210319_SFB1_SFB_JX_hsINO80_nucleosome_BS3_inSolution_S5_steppedHCD_273033 P1_R.KDLYANTVLSGGTTMYPGIADR.M P2_K.IKIIAPPERK.Y 1 2	20210319_SFB1_SFB_JX_hsINO80_nucleosome_BS3_inSolution_S5_steppedHCD_273033	58950	20210319_SFB1_SFB_JX_hsINO80_nucleosome_BS3_inSolution_S5_steppedHCD_273033.HCD.FTMS.sil0.apl	48647	4	912.002	3643.98	0.977	4	3643.97	0.965	ACTB	ACTB	FALSE	ACTB	ACTB	FALSE	KDLYANTVLSGGTTMYPGIADR	IKIIAPPERK	291	327	22	10	1	2	291	328	4	BS3	138.068	0	0	0.69	17.109	FALSE	TRUE	FALSE	FALSE	Self > 4	0	0.001	0.003		0	0	0	0	0	5645
Scan: 16240 Run: 20210319_SFB1_SFB_JX_hsINO80_nucleosome_BS3_inSolution_S5_steppedHCD_253035 P1_R.KSTAGSAAAMAGAK.A P2_K.GSGSTAKGAGK.G 1 7	20210319_SFB1_SFB_JX_hsINO80_nucleosome_BS3_inSolution_S5_steppedHCD_253035	16240	20210319_SFB1_SFB_JX_hsINO80_nucleosome_BS3_inSolution_S5_steppedHCD_253035.HCD.FTMS.sil0.apl	36885	3	760.396	2278.17	0.167	3	2278.16	0.159	INO80		FALSE	INO80		FALSE	KSTAGSAAAMAGAK	GSGSTAKGAGK	1451	1436	14	11	1	7	1451	1442	3	BS3	138.068	0	0	0.654	16.868	FALSE	TRUE	FALSE	FALSE	Self > 4	0	0.001	0.003		0	0	0	0	0	5349
Scan: 49137 Run: 20210319_SFB1_SFB_JX_hsINO80_nucleosome_BS3_S5_steppedHCD_273033 P1_R.Kbs3ohQGKGTNPSGGR.- P2_K.GNNVPGNPKNLHMTSSLAPDSLVR.K 4 9	20210319_SFB1_SFB_JX_hsINO80_nucleosome_BS3_S5_steppedHCD_273033	49137	20210319_SFB1_SFB_JX_hsINO80_nucleosome_BS3_S5_steppedHCD_273033.HCD.FTMS.sil0.apl	48068	4	1000.27	3997.05	0.05	4	3997.04	0.044	INO80		FALSE	INO80		FALSE	Kbs3ohQGKGTNPSGGR	GNNVPGNPKNLHMTSSLAPDSLVR	1545	1521	12	24	4	9	1548	1529	4	BS3	138.068	0	0	0.478	16.589	FALSE	TRUE	FALSE	FALSE	Self > 4	0	0.001	0.003		0	0	0	0	0	5678
Scan: 25465 Run: 20210319_SFB1_SFB_JX_hsINO80_nucleosome_BS3_S5_steppedHCD_253035 P1_K.RAEKEALEQR.K P2_R.KLDEEMR.E 4 1	20210319_SFB1_SFB_JX_hsINO80_nucleosome_BS3_S5_steppedHCD_253035	25465	20210319_SFB1_SFB_JX_hsINO80_nucleosome_BS3_S5_steppedHCD_253035.HCD.FTMS.sil0.apl	37505	3	763.065	2286.17	0.172	3	2286.16	0.164	INO80		FALSE	INO80		FALSE	KLDEEMR	RAEKEALEQR	370	360	7	10	1	4	370	363	3	BS3	138.068	0	0	0.722	16.429	FALSE	TRUE	FALSE	FALSE	Self > 4	0	0.001	0.003		0	0	0	0	0	5522
Scan: 15428 Run: 20210319_SFB1_SFB_JX_hsINO80_nucleosome_BS3_S5_steppedHCD_253035 P1_K.VEKEHR.K P2_R.AEKEALEQR.K 3 3	20210319_SFB1_SFB_JX_hsINO80_nucleosome_BS3_S5_steppedHCD_253035	15428	20210319_SFB1_SFB_JX_hsINO80_nucleosome_BS3_S5_steppedHCD_253035.HCD.FTMS.sil0.apl	32890	3	670.022	2007.05	0.045	3	2007.04	0.039	INO80		FALSE	INO80		FALSE	AEKEALEQR	VEKEHR	361	353	9	6	3	3	363	355	3	BS3	138.068	0	0	0.938	16.402	FALSE	TRUE	FALSE	FALSE	Self > 4	0	0.001	0.003		0	0	0	0	0	5215
Scan: 72419 Run: 20210319_SFB1_SFB_JX_hsINO80_nucleosome_BS3_inSolution_S5_steppedHCD_253035 P1_R.STGLILDSGATHTTAIPVHDGYVLQQGIVK.S P2_K.SPLAGDFITMoxQCcmR.E 22 1	20210319_SFB1_SFB_JX_hsINO80_nucleosome_BS3_inSolution_S5_steppedHCD_253035	72419	20210319_SFB1_SFB_JX_hsINO80_nucleosome_BS3_inSolution_S5_steppedHCD_253035.HCD.FTMS.sil0.apl	50737	4	1185.86	4739.41	0.412	4	4739.39	0.394	ACTL6A	ACTL6A	FALSE	ACTL6A	ACTL6A	FALSE	SPLAGDFITMoxQCcmR	STGLILDSGATHTTAIPVHDGYVLQQGIVK	195	165	13	30	1	22	195	186	4	BS3	138.068	0	0	0.224	16.378	FALSE	TRUE	FALSE	FALSE	Self > 4	0	0.001	0.003		0	0	0	0	0	5382
Scan: 63544 Run: 20210319_SFB1_SFB_JX_hsINO80_nucleosome_BS3_inSolution_S5_steppedHCD_253035 P1_R.KTAISLFEGK.A P2_K.ALGLDKAILHSIDCcmCcmSSDDTKK.K 1 6	20210319_SFB1_SFB_JX_hsINO80_nucleosome_BS3_inSolution_S5_steppedHCD_253035	63544	20210319_SFB1_SFB_JX_hsINO80_nucleosome_BS3_inSolution_S5_steppedHCD_253035.HCD.FTMS.sil0.apl	48524	4	920.228	3676.88	0.884	4	3676.87	0.869	ACTR8	ACTR8	FALSE	ACTR8	ACTR8	FALSE	KTAISLFEGK	ALGLDKAILHSIDCcmCcmSSDDTKK	498	508	10	22	1	6	498	513	4	BS3	138.068	0	0	0.476	16.333	FALSE	TRUE	FALSE	FALSE	Self > 4	0	0.001	0.003		0	0	0	0	0	5494
Scan: 42055 Run: 20210319_SFB1_SFB_JX_hsINO80_nucleosome_BS3_inSolution_S5_steppedHCD_253035 P1_K.SASKPIGFEGDLR.G P2_R.AALQAQKNCcmK.E 4 7	20210319_SFB1_SFB_JX_hsINO80_nucleosome_BS3_inSolution_S5_steppedHCD_253035	42055	20210319_SFB1_SFB_JX_hsINO80_nucleosome_BS3_inSolution_S5_steppedHCD_253035.HCD.FTMS.sil0.apl	41504	3	882.465	2644.37	0.373	3	2644.36	0.364	INO80		FALSE	ACTR8	ACTR8	FALSE	AALQAQKNCcmK	SASKPIGFEGDLR	321	444	10	13	7	4	327	447	3	BS3	138.068	0	0	0.583	16.253	FALSE	TRUE	FALSE	FALSE	Between > 4	0	0.005	0.007		0	0	0	0	0	5979
Scan: 29112 Run: 20210319_SFB1_SFB_JX_hsINO80_nucleosome_BS3_S5_steppedHCD_273033 P1_R.KLDEEMR.E P2_R.AEKEALEQR.K 1 3	20210319_SFB1_SFB_JX_hsINO80_nucleosome_BS3_S5_steppedHCD_273033	29112	20210319_SFB1_SFB_JX_hsINO80_nucleosome_BS3_S5_steppedHCD_273033.HCD.FTMS.sil0.apl	34902	3	711.03	2130.07	0.069	3	2130.06	0.063	INO80		FALSE	INO80		FALSE	KLDEEMR	AEKEALEQR	370	361	7	9	1	3	370	363	3	BS3	138.068	0	0	0.875	16.222	FALSE	TRUE	FALSE	FALSE	Self > 4	0	0.001	0.003		0	0	0	0	0	5449
Scan: 63997 Run: 20210319_SFB1_SFB_JX_hsINO80_nucleosome_BS3_inSolution_S5_steppedHCD_253035 P1_R.KDLYANTVLSGGTTMYPGIADR.M P2_K.IKIIAPPER.K 1 2	20210319_SFB1_SFB_JX_hsINO80_nucleosome_BS3_inSolution_S5_steppedHCD_253035	63997	20210319_SFB1_SFB_JX_hsINO80_nucleosome_BS3_inSolution_S5_steppedHCD_253035.HCD.FTMS.sil0.apl	47875	3	1172.96	3515.87	0.874	3	3515.87	0.87	ACTB	ACTB	FALSE	ACTB	ACTB	FALSE	IKIIAPPER	KDLYANTVLSGGTTMYPGIADR	327	291	9	22	2	1	328	291	3	BS3	138.068	0	0	0.762	16.137	FALSE	TRUE	FALSE	FALSE	Self > 4	0	0.001	0.003		0	0	0	0	0	5538
Scan: 66394 Run: 20210319_SFB1_SFB_JX_hsINO80_nucleosome_BS3_S5_steppedHCD_273033 P1_R.KLNFLITQTELYAHFMSR.K P2_K.DIESHAENKSAIDENQLSR.L 1 9	20210319_SFB1_SFB_JX_hsINO80_nucleosome_BS3_S5_steppedHCD_273033	66394	20210319_SFB1_SFB_JX_hsINO80_nucleosome_BS3_S5_steppedHCD_273033.HCD.FTMS.sil0.apl	48535	5	901.858	4504.26	0.255	5	4504.23	0.233	INO80		FALSE	INO80		FALSE	KLNFLITQTELYAHFMSR	DIESHAENKSAIDENQLSR	384	716	18	19	1	9	384	724	5	BS3	138.068	0	0	0.529	16.116	FALSE	TRUE	FALSE	FALSE	Self > 4	0	0.001	0.003		0	0	0	0	0	5455
Scan: 56926 Run: 20210319_SFB1_SFB_JX_hsINO80_nucleosome_BS3_S5_steppedHCD_253035 P1_K.MVDQAIWSKK.M P2_R.ILNKMPPSFR.R 9 4	20210319_SFB1_SFB_JX_hsINO80_nucleosome_BS3_S5_steppedHCD_253035	56926	20210319_SFB1_SFB_JX_hsINO80_nucleosome_BS3_S5_steppedHCD_253035.HCD.FTMS.sil0.apl	40554	3	849.13	2544.37	0.369	3	2544.36	0.36	ACTR8	ACTR8	FALSE	ACTR8	ACTR8	FALSE	MVDQAIWSKK	ILNKMPPSFR	112	555	10	10	9	4	120	558	3	BS3	138.068	0	0	0.722	16.086	FALSE	TRUE	FALSE	FALSE	Self > 4	0	0.001	0.003		0	0	0	0	0	5590
Scan: 67283 Run: 20210319_SFB1_SFB_JX_hsINO80_nucleosome_BS3_inSolution_S5_steppedHCD_253035 P1_K.SAIDENQLSR.L P2_R.LHMILKPFMLR.R 1 6	20210319_SFB1_SFB_JX_hsINO80_nucleosome_BS3_inSolution_S5_steppedHCD_253035	67283	20210319_SFB1_SFB_JX_hsINO80_nucleosome_BS3_inSolution_S5_steppedHCD_253035.HCD.FTMS.sil0.apl	41747	4	667.866	2667.43	0.433	4	2667.42	0.424	INO80		FALSE	INO80		FALSE	LHMILKPFMLR	SAIDENQLSR	735	725	11	10	6	1	740	725	4	BS3	138.068	0	0	0.4	15.949	FALSE	TRUE	FALSE	FALSE	Self > 4	0	0.001	0.003		0	0	0	0	0	5665
Scan: 50928 Run: 20210319_SFB1_SFB_JX_hsINO80_nucleosome_BS3_S5_steppedHCD_273033 P1_R.KSASKPIGFEGDLR.G P2_K.EITALAPSTMKIK.I 1 11	20210319_SFB1_SFB_JX_hsINO80_nucleosome_BS3_S5_steppedHCD_273033	50928	20210319_SFB1_SFB_JX_hsINO80_nucleosome_BS3_S5_steppedHCD_273033.HCD.FTMS.sil0.apl	44275	3	1015.57	3043.68	0.678	3	3043.66	0.663	ACTB	ACTB	FALSE	ACTR8	ACTR8	FALSE	EITALAPSTMKIK	KSASKPIGFEGDLR	316	443	13	14	11	1	326	443	3	BS3	138.068	0	0	0.625	15.663	FALSE	TRUE	FALSE	FALSE	Between > 4	0	0.005	0.007		0	0	0	0	0	6130
Scan: 54854 Run: 20210319_SFB1_SFB_JX_hsINO80_nucleosome_BS3_S5_steppedHCD_273033 P1_R.KVWLSIVK.K P2_K.KHLSIEQLNAR.R 1 1	20210319_SFB1_SFB_JX_hsINO80_nucleosome_BS3_S5_steppedHCD_273033	54854	20210319_SFB1_SFB_JX_hsINO80_nucleosome_BS3_S5_steppedHCD_273033.HCD.FTMS.sil0.apl	39343	3	806.816	2417.43	0.427	3	2417.42	0.416	INO80		FALSE	INO80		FALSE	KVWLSIVK	KHLSIEQLNAR	279	266	8	11	1	1	279	266	3	BS3	138.068	0	0	0.85	15.456	FALSE	TRUE	FALSE	FALSE	Self > 4	0	0.001	0.003		0	0	0	0	0	5345
Scan: 51155 Run: 20210319_SFB1_SFB_JX_hsINO80_nucleosome_BS3_S5_steppedHCD_273033 P1_R.SQGDPEDPHDEHYLLATQSK.Q P2_K.EITALAPSTMKIK.I 1 11	20210319_SFB1_SFB_JX_hsINO80_nucleosome_BS3_S5_steppedHCD_273033	51155	20210319_SFB1_SFB_JX_hsINO80_nucleosome_BS3_S5_steppedHCD_273033.HCD.FTMS.sil0.apl	47667	4	952.479	3805.89	0.886	4	3805.87	0.872	ACTB	ACTB	FALSE	ACTR8	ACTR8	FALSE	EITALAPSTMKIK	SQGDPEDPHDEHYLLATQSK	316	412	13	20	11	1	326	412	4	BS3	138.068	0	0	0.342	15.433	FALSE	TRUE	FALSE	FALSE	Between > 4	0	0.005	0.008		0	0	0	0	0	6186
Scan: 77571 Run: 20210319_SFB1_SFB_JX_hsINO80_nucleosome_BS3_inSolution_S5_steppedHCD_253035 P1_K.LQAPMALFYPATFGIVGQKMTTLQHR.S P2_R.KTAISLFEGK.A 19 1	20210319_SFB1_SFB_JX_hsINO80_nucleosome_BS3_inSolution_S5_steppedHCD_253035	77571	20210319_SFB1_SFB_JX_hsINO80_nucleosome_BS3_inSolution_S5_steppedHCD_253035.HCD.FTMS.sil0.apl	49757	5	830.853	4149.23	0.227	5	4149.22	0.216	ACTR8	ACTR8	FALSE	ACTR8	ACTR8	FALSE	KTAISLFEGK	LQAPMALFYPATFGIVGQKMTTLQHR	498	386	10	26	1	19	498	404	5	BS3	138.068	0	0	0.54	15.357	FALSE	TRUE	FALSE	FALSE	Self > 4	0	0.001	0.003		0	0	0	0	0	5646
Scan: 22617 Run: 20210319_SFB1_SFB_JX_hsINO80_nucleosome_BS3_S5_steppedHCD_253035 P1_R.LDGSSKISER.R P2_R.KHTYMR.L 6 1	20210319_SFB1_SFB_JX_hsINO80_nucleosome_BS3_S5_steppedHCD_253035	22617	20210319_SFB1_SFB_JX_hsINO80_nucleosome_BS3_S5_steppedHCD_253035.HCD.FTMS.sil0.apl	33922	3	688.692	2063.05	0.053	3	2063.05	0.047	INO80		FALSE	INO80		FALSE	KHTYMR	LDGSSKISER	1141	1147	6	10	1	6	1141	1152	3	BS3	138.068	0	0	0.833	15.287	FALSE	TRUE	FALSE	FALSE	Self > 4	0	0.001	0.003		0	0	0	0	0	5372
Scan: 24872 Run: 20210319_SFB1_SFB_JX_hsINO80_nucleosome_BS3_inSolution_S5_steppedHCD_273033 P1_R.LRQEEKR.Q P2_R.LICcmKGTIEER.I 6 4	20210319_SFB1_SFB_JX_hsINO80_nucleosome_BS3_inSolution_S5_steppedHCD_273033	24872	20210319_SFB1_SFB_JX_hsINO80_nucleosome_BS3_inSolution_S5_steppedHCD_273033.HCD.FTMS.sil0.apl	37248	3	772.092	2313.26	0.255	3	2313.25	0.247	INO80		FALSE	INO80		FALSE	LRQEEKR	LICcmKGTIEER	1280	1224	7	10	6	4	1285	1227	3	BS3	138.068	0	0	0.667	15.262	FALSE	TRUE	FALSE	FALSE	Self > 4	0	0.001	0.003		0	0	0	0	0	5294
Scan: 52174 Run: 20210319_SFB1_SFB_JX_hsINO80_nucleosome_BS3_inSolution_S5_steppedHCD_273033 P1_R.KSASKPIGFEGDLR.G P2_K.EITALAPSTMKIK.I 1 11	20210319_SFB1_SFB_JX_hsINO80_nucleosome_BS3_inSolution_S5_steppedHCD_273033	52174	20210319_SFB1_SFB_JX_hsINO80_nucleosome_BS3_inSolution_S5_steppedHCD_273033.HCD.FTMS.sil0.apl	44982	4	761.925	3043.67	0.67	4	3043.66	0.663	ACTB	ACTB	FALSE	ACTR8	ACTR8	FALSE	EITALAPSTMKIK	KSASKPIGFEGDLR	316	443	13	14	11	1	326	443	4	BS3	138.068	0	0	0.423	15.201	FALSE	TRUE	FALSE	FALSE	Between > 4	0	0.005	0.008		0	0	0	0	0	6130
Scan: 34833 Run: 20210319_SFB1_SFB_JX_hsINO80_nucleosome_BS3_inSolution_S5_steppedHCD_273033 P1_R.LDGSSKISER.R P2_R.KVCcmNHPELFER.Q 6 1	20210319_SFB1_SFB_JX_hsINO80_nucleosome_BS3_inSolution_S5_steppedHCD_273033	34833	20210319_SFB1_SFB_JX_hsINO80_nucleosome_BS3_inSolution_S5_steppedHCD_273033.HCD.FTMS.sil0.apl	41575	4	665.092	2656.34	0.337	4	2656.33	0.328	INO80		FALSE	INO80		FALSE	KVCcmNHPELFER	LDGSSKISER	814	1147	11	10	1	6	814	1152	4	BS3	138.068	0	0	0.6	15.138	FALSE	TRUE	FALSE	FALSE	Self > 4	0	0.001	0.003		0	0	0	0	0	5604
Scan: 48090 Run: 20210319_SFB1_SFB_JX_hsINO80_nucleosome_BS3_inSolution_S5_steppedHCD_253035 P1_R.Kbs3nh2QGKGTNPSGGR.- P2_K.GNNVPGNPKNLHMTSSLAPDSLVR.K 4 9	20210319_SFB1_SFB_JX_hsINO80_nucleosome_BS3_inSolution_S5_steppedHCD_253035	48090	20210319_SFB1_SFB_JX_hsINO80_nucleosome_BS3_inSolution_S5_steppedHCD_253035.HCD.FTMS.sil0.apl	49406	4	1000.03	3996.07	0.074	4	3996.06	0.06	INO80		FALSE	INO80		FALSE	Kbs3nh2QGKGTNPSGGR	GNNVPGNPKNLHMTSSLAPDSLVR	1545	1521	12	24	4	9	1548	1529	4	BS3	138.068	0	0	0.435	15.136	FALSE	TRUE	FALSE	FALSE	Self > 4	0	0.001	0.003		0	0	0	0	0	5652
Scan: 21368 Run: 20210319_SFB1_SFB_JX_hsINO80_nucleosome_BS3_inSolution_S5_steppedHCD_253035 P1_K.LAHQCcmMKEVR.R P2_R.AALQAQKNCcmK.E 7 7	20210319_SFB1_SFB_JX_hsINO80_nucleosome_BS3_inSolution_S5_steppedHCD_253035	21368	20210319_SFB1_SFB_JX_hsINO80_nucleosome_BS3_inSolution_S5_steppedHCD_253035.HCD.FTMS.sil0.apl	40373	3	847.436	2539.29	0.288	3	2539.28	0.282	INO80		FALSE	INO80		FALSE	AALQAQKNCcmK	LAHQCcmMKEVR	321	310	10	10	7	7	327	316	3	BS3	138.068	0	0	0.667	15.132	FALSE	TRUE	FALSE	FALSE	Self > 4	0	0.001	0.003		0	0	0	0	0	5250
Scan: 37881 Run: 20210319_SFB1_SFB_JX_hsINO80_nucleosome_BS3_inSolution_S5_steppedHCD_253035 P1_R.LGQTKQVTVYR.L P2_R.LDGSSKISER.R 5 6	20210319_SFB1_SFB_JX_hsINO80_nucleosome_BS3_inSolution_S5_steppedHCD_253035	37881	20210319_SFB1_SFB_JX_hsINO80_nucleosome_BS3_inSolution_S5_steppedHCD_253035.HCD.FTMS.sil0.apl	40145	3	841.128	2520.36	0.363	3	2520.36	0.355	INO80		FALSE	INO80		FALSE	LGQTKQVTVYR	LDGSSKISER	1213	1147	11	10	5	6	1217	1152	3	BS3	138.068	0	0	0.65	14.838	FALSE	TRUE	FALSE	FALSE	Self > 4	0	0.001	0.003		0	0	0	0	0	5471
Scan: 23777 Run: 20210319_SFB1_SFB_JX_hsINO80_nucleosome_BS3_S5_steppedHCD_253035 P1_R.KLDEEMoxR.E P2_R.AEKEALEQR.K 1 3	20210319_SFB1_SFB_JX_hsINO80_nucleosome_BS3_S5_steppedHCD_253035	23777	20210319_SFB1_SFB_JX_hsINO80_nucleosome_BS3_S5_steppedHCD_253035.HCD.FTMS.sil0.apl	35167	3	716.361	2146.06	0.063	3	2146.06	0.058	INO80		FALSE	INO80		FALSE	KLDEEMoxR	AEKEALEQR	370	361	7	9	1	3	370	363	3	BS3	138.068	0	0	0.75	14.817	FALSE	TRUE	FALSE	FALSE	Self > 4	0	0.001	0.003		0	0	0	0	0	5478
Scan: 77576 Run: 20210319_SFB1_SFB_JX_hsINO80_nucleosome_BS3_inSolution_S5_steppedHCD_253035 P1_K.LQAPMALFYPATFGIVGQKMTTLQHR.S P2_R.KTAISLFEGK.A 19 1	20210319_SFB1_SFB_JX_hsINO80_nucleosome_BS3_inSolution_S5_steppedHCD_253035	77576	20210319_SFB1_SFB_JX_hsINO80_nucleosome_BS3_inSolution_S5_steppedHCD_253035.HCD.FTMS.sil0.apl	49756	4	1038.31	4149.23	0.227	4	4149.22	0.216	ACTR8	ACTR8	FALSE	ACTR8	ACTR8	FALSE	KTAISLFEGK	LQAPMALFYPATFGIVGQKMTTLQHR	498	386	10	26	1	19	498	404	4	BS3	138.068	0	0	0.54	14.764	FALSE	TRUE	FALSE	FALSE	Self > 4	0	0.001	0.003		0	0	0	0	0	5646
Scan: 58965 Run: 20210319_SFB1_SFB_JX_hsINO80_nucleosome_BS3_inSolution_S5_steppedHCD_273033 P1_R.KDLYANTVLSGGTTMYPGIADR.M P2_K.IKIIAPPERK.Y 1 2	20210319_SFB1_SFB_JX_hsINO80_nucleosome_BS3_inSolution_S5_steppedHCD_273033	58965	20210319_SFB1_SFB_JX_hsINO80_nucleosome_BS3_inSolution_S5_steppedHCD_273033.HCD.FTMS.sil0.apl	48645	5	729.802	3643.97	0.974	5	3643.97	0.965	ACTB	ACTB	FALSE	ACTB	ACTB	FALSE	KDLYANTVLSGGTTMYPGIADR	IKIIAPPERK	291	327	22	10	1	2	291	328	5	BS3	138.068	0	0	0.524	14.696	FALSE	TRUE	FALSE	FALSE	Self > 4	0	0.001	0.003		0	0	0	0	0	5645
Scan: 78449 Run: 20210319_SFB1_SFB_JX_hsINO80_nucleosome_BS3_inSolution_S5_steppedHCD_273033 P1_K.NKISIEDLLQSSMGSTQQAQNTTSSLMNLVMQFR.K P2_R.KVCcmNHPELFER.Q 2 1	20210319_SFB1_SFB_JX_hsINO80_nucleosome_BS3_inSolution_S5_steppedHCD_273033	78449	20210319_SFB1_SFB_JX_hsINO80_nucleosome_BS3_inSolution_S5_steppedHCD_273033.HCD.FTMS.sil0.apl	51655	4	1342.42	5365.64	0.64	4	5365.62	0.62	INO80		FALSE	INO80		FALSE	KVCcmNHPELFER	NKISIEDLLQSSMGSTQQAQNTTSSLMNLVMQFR	814	780	11	34	1	2	814	781	4	BS3	138.068	0	0	0.53	14.657	FALSE	TRUE	FALSE	FALSE	Self > 4	0	0.001	0.003		0	0	0	0	0	5380
Scan: 73954 Run: 20210319_SFB1_SFB_JX_hsINO80_nucleosome_BS3_inSolution_S5_steppedHCD_253035 P1_K.LQAPMALFYPATFGIVGQKMTTLQHR.S P2_R.KSASKPIGFEGDLR.G 19 1	20210319_SFB1_SFB_JX_hsINO80_nucleosome_BS3_inSolution_S5_steppedHCD_253035	73954	20210319_SFB1_SFB_JX_hsINO80_nucleosome_BS3_inSolution_S5_steppedHCD_253035.HCD.FTMS.sil0.apl	50458	6	761.078	4560.42	0.424	6	4560.4	0.403	ACTR8	ACTR8	FALSE	ACTR8	ACTR8	FALSE	KSASKPIGFEGDLR	LQAPMALFYPATFGIVGQKMTTLQHR	443	386	14	26	1	19	443	404	6	BS3	138.068	0	0	0.36	14.498	FALSE	TRUE	FALSE	FALSE	Self > 4	0	0.001	0.003		0	0	0	0	0	5450
Scan: 45059 Run: 20210319_SFB1_SFB_JX_hsINO80_nucleosome_BS3_S5_steppedHCD_253035 P1_R.LDGSSKISER.R P2_R.IPGKESLITDSGK.L 6 4	20210319_SFB1_SFB_JX_hsINO80_nucleosome_BS3_S5_steppedHCD_253035	45059	20210319_SFB1_SFB_JX_hsINO80_nucleosome_BS3_S5_steppedHCD_253035.HCD.FTMS.sil0.apl	40852	3	858.462	2572.36	0.363	3	2572.36	0.36	INO80		FALSE	INO80		FALSE	IPGKESLITDSGK	LDGSSKISER	1090	1147	13	10	4	6	1093	1152	3	BS3	138.068	0	0	0.625	14.492	FALSE	TRUE	FALSE	FALSE	Self > 4	0	0.001	0.003		0	0	0	0	0	5594
Scan: 46525 Run: 20210319_SFB1_SFB_JX_hsINO80_nucleosome_BS3_S5_steppedHCD_253035 P1_R.LKLIANNTTVER.R P2_K.KELPKbs3loopANKQK.A 2 8	20210319_SFB1_SFB_JX_hsINO80_nucleosome_BS3_S5_steppedHCD_253035	46525	20210319_SFB1_SFB_JX_hsINO80_nucleosome_BS3_S5_steppedHCD_253035.HCD.FTMS.sil0.apl	43049	3	944.221	2829.64	0.64	3	2829.63	0.633	INO80		FALSE	ACTL6A	ACTL6A	FALSE	KELPKbs3loopANKQK	LKLIANNTTVER	287	378	10	12	8	2	294	379	3	BS3	138.068	0	0	0.727	14.46	FALSE	TRUE	FALSE	FALSE	Between > 4	0	0.006	0.008		0	0	0	0	0	6079
Scan: 21074 Run: 20210319_SFB1_SFB_JX_hsINO80_nucleosome_BS3_S5_steppedHCD_273033 P1_R.KRAEKEALEQR.K P2_R.KLDEEMR.E 5 1	20210319_SFB1_SFB_JX_hsINO80_nucleosome_BS3_S5_steppedHCD_273033	21074	20210319_SFB1_SFB_JX_hsINO80_nucleosome_BS3_S5_steppedHCD_273033.HCD.FTMS.sil0.apl	39279	3	805.763	2414.27	0.267	3	2414.26	0.259	INO80		FALSE	INO80		FALSE	KLDEEMR	KRAEKEALEQR	370	359	7	11	1	5	370	363	3	BS3	138.068	0	0	0.55	14.419	FALSE	TRUE	FALSE	FALSE	Self > 4	0	0.001	0.003		0	0	0	0	0	5230
Scan: 65230 Run: 20210319_SFB1_SFB_JX_hsINO80_nucleosome_BS3_inSolution_S5_steppedHCD_253035 P1_R.ILNKMPPSFR.R P2_K.ALGLDKAILHSIDCcmCcmSSDDTK.K 4 6	20210319_SFB1_SFB_JX_hsINO80_nucleosome_BS3_inSolution_S5_steppedHCD_253035	65230	20210319_SFB1_SFB_JX_hsINO80_nucleosome_BS3_inSolution_S5_steppedHCD_253035.HCD.FTMS.sil0.apl	48468	4	915.465	3657.83	0.832	4	3657.82	0.82	ACTR8	ACTR8	FALSE	ACTR8	ACTR8	FALSE	ILNKMPPSFR	ALGLDKAILHSIDCcmCcmSSDDTK	555	508	10	21	4	6	558	513	4	BS3	138.068	0	0	0.4	14.41	FALSE	TRUE	FALSE	FALSE	Self > 4	0	0.001	0.003		0	0	0	0	0	5482
Scan: 44653 Run: 20210319_SFB1_SFB_JX_hsINO80_nucleosome_BS3_S5_steppedHCD_273033 P1_R.LKLIANNTTVER.R P2_R.KSASKPIGFEGDLR.G 2 1	20210319_SFB1_SFB_JX_hsINO80_nucleosome_BS3_S5_steppedHCD_273033	44653	20210319_SFB1_SFB_JX_hsINO80_nucleosome_BS3_S5_steppedHCD_273033.HCD.FTMS.sil0.apl	44129	5	603.542	3012.67	0.671	5	3012.66	0.661	ACTL6A	ACTL6A	FALSE	ACTR8	ACTR8	FALSE	LKLIANNTTVER	KSASKPIGFEGDLR	378	443	12	14	2	1	379	443	5	BS3	138.068	0	0	0.462	14.374	FALSE	TRUE	FALSE	FALSE	Between > 4	0	0.006	0.008		0	0	0	0	0	6204
Scan: 12808 Run: 20210319_SFB1_SFB_JX_hsINO80_nucleosome_BS3_S5_steppedHCD_253035 P1_K.KKKEDELDGK.R P2_R.EKYAEK.K 3 2	20210319_SFB1_SFB_JX_hsINO80_nucleosome_BS3_S5_steppedHCD_253035	12808	20210319_SFB1_SFB_JX_hsINO80_nucleosome_BS3_S5_steppedHCD_253035.HCD.FTMS.sil0.apl	34365	3	698.707	2093.1	0.098	3	2093.09	0.089	INO80		FALSE	INO80		FALSE	EKYAEK	KKKEDELDGK	1302	1308	6	10	2	3	1303	1310	3	BS3	138.068	0	0	0.778	14.317	FALSE	TRUE	FALSE	FALSE	Self > 4	0	0.001	0.003		0	0	0	0	0	5167
Scan: 51261 Run: 20210319_SFB1_SFB_JX_hsINO80_nucleosome_BS3_S5_steppedHCD_273033 P1_R.SQGDPEDPHDEHYLLATQSK.Q P2_R.KTAISLFEGK.A 1 1	20210319_SFB1_SFB_JX_hsINO80_nucleosome_BS3_S5_steppedHCD_273033	51261	20210319_SFB1_SFB_JX_hsINO80_nucleosome_BS3_S5_steppedHCD_273033.HCD.FTMS.sil0.apl	46862	4	875.185	3496.71	0.71	4	3496.7	0.7	ACTR8	ACTR8	FALSE	ACTR8	ACTR8	FALSE	KTAISLFEGK	SQGDPEDPHDEHYLLATQSK	498	412	10	20	1	1	498	412	4	BS3	138.068	0	0	0.553	14.225	FALSE	TRUE	FALSE	FALSE	Self > 4	0	0.001	0.003		0	0	0	0	0	5600
Scan: 39243 Run: 20210319_SFB1_SFB_JX_hsINO80_nucleosome_BS3_inSolution_S5_steppedHCD_273033 P1_K.EKLPQVTR.S P2_R.EGSPANWKR.K 2 8	20210319_SFB1_SFB_JX_hsINO80_nucleosome_BS3_inSolution_S5_steppedHCD_273033	39243	20210319_SFB1_SFB_JX_hsINO80_nucleosome_BS3_inSolution_S5_steppedHCD_273033.HCD.FTMS.sil0.apl	34600	3	718.058	2151.15	0.151	3	2151.14	0.144	ACTL6A	ACTL6A	FALSE	ACTL6A	ACTL6A	FALSE	EKLPQVTR	EGSPANWKR	241	231	8	9	2	8	242	238	3	BS3	138.068	0	0	0.643	14.17	FALSE	TRUE	FALSE	FALSE	Self > 4	0	0.001	0.003		0	0	0	0	0	5297
Scan: 50186 Run: 20210319_SFB1_SFB_JX_hsINO80_nucleosome_BS3_inSolution_S5_steppedHCD_253035 P1_R.KTAISLFEGK.A P2_R.EGLNKPESNEQR.Q 1 5	20210319_SFB1_SFB_JX_hsINO80_nucleosome_BS3_inSolution_S5_steppedHCD_253035	50186	20210319_SFB1_SFB_JX_hsINO80_nucleosome_BS3_inSolution_S5_steppedHCD_253035.HCD.FTMS.sil0.apl	41387	3	877.794	2630.36	0.361	3	2630.36	0.355	ACTR8	ACTR8	FALSE	ACTR8	ACTR8	FALSE	KTAISLFEGK	EGLNKPESNEQR	498	95	10	12	1	5	498	99	3	BS3	138.068	0	0	0.636	14.167	FALSE	TRUE	FALSE	FALSE	Self > 4	0	0.001	0.003		0	0	0	0	0	5561
Scan: 63511 Run: 20210319_SFB1_SFB_JX_hsINO80_nucleosome_BS3_inSolution_S5_steppedHCD_253035 P1_R.KTAISLFEGK.A P2_K.ALGLDKAILHSIDCcmCcmSSDDTKK.K 1 6	20210319_SFB1_SFB_JX_hsINO80_nucleosome_BS3_inSolution_S5_steppedHCD_253035	63511	20210319_SFB1_SFB_JX_hsINO80_nucleosome_BS3_inSolution_S5_steppedHCD_253035.HCD.FTMS.sil0.apl	48522	5	736.383	3676.88	0.88	5	3676.87	0.869	ACTR8	ACTR8	FALSE	ACTR8	ACTR8	FALSE	KTAISLFEGK	ALGLDKAILHSIDCcmCcmSSDDTKK	498	508	10	22	1	6	498	513	5	BS3	138.068	0	0	0.429	14.16	FALSE	TRUE	FALSE	FALSE	Self > 4	0	0.001	0.003		0	0	0	0	0	5494
Scan: 11785 Run: 20210319_SFB1_SFB_JX_hsINO80_nucleosome_BS3_inSolution_S5_steppedHCD_273033 P1_R.LRQEEKR.Q P2_K.EKSEIQR.M 6 2	20210319_SFB1_SFB_JX_hsINO80_nucleosome_BS3_inSolution_S5_steppedHCD_273033	11785	20210319_SFB1_SFB_JX_hsINO80_nucleosome_BS3_inSolution_S5_steppedHCD_273033.HCD.FTMS.sil0.apl	31633	3	662.366	1984.08	0.076	3	1984.07	0.07	INO80		FALSE	INO80		FALSE	LRQEEKR	EKSEIQR	1280	1240	7	7	6	2	1285	1241	3	BS3	138.068	0	0	0.833	14.067	FALSE	TRUE	FALSE	FALSE	Self > 4	0	0.001	0.003		0	0	0	0	0	5335
Scan: 35637 Run: 20210319_SFB1_SFB_JX_hsINO80_nucleosome_BS3_S5_steppedHCD_253035 P1_R.KHTYMR.L P2_R.IPGKESLITDSGK.L 1 4	20210319_SFB1_SFB_JX_hsINO80_nucleosome_BS3_S5_steppedHCD_253035	35637	20210319_SFB1_SFB_JX_hsINO80_nucleosome_BS3_S5_steppedHCD_253035.HCD.FTMS.sil0.apl	37966	3	773.081	2316.22	0.22	3	2316.22	0.215	INO80		FALSE	INO80		FALSE	KHTYMR	IPGKESLITDSGK	1141	1090	6	13	1	4	1141	1093	3	BS3	138.068	0	0	0.667	13.977	FALSE	TRUE	FALSE	FALSE	Self > 4	0	0.001	0.003		0	0	0	0	0	5241
Scan: 40667 Run: 20210319_SFB1_SFB_JX_hsINO80_nucleosome_BS3_inSolution_S5_steppedHCD_253035 P1_K.LKGYQLK.G P2_R.LGQTKQVTVYR.L 2 5	20210319_SFB1_SFB_JX_hsINO80_nucleosome_BS3_inSolution_S5_steppedHCD_253035	40667	20210319_SFB1_SFB_JX_hsINO80_nucleosome_BS3_inSolution_S5_steppedHCD_253035.HCD.FTMS.sil0.apl	36890	3	760.445	2278.31	0.313	3	2278.3	0.305	INO80		FALSE	INO80		FALSE	LKGYQLK	LGQTKQVTVYR	518	1213	7	11	2	5	519	1217	3	BS3	138.068	0	0	0.85	13.952	FALSE	TRUE	FALSE	FALSE	Self > 4	0	0.001	0.003		0	0	0	0	0	5370
Scan: 66675 Run: 20210319_SFB1_SFB_JX_hsINO80_nucleosome_BS3_inSolution_S5_steppedHCD_253035 P1_R.KTAISLFEGK.A P2_K.ALGLDKAILHSIDCcmCcmSSDDTK.K 1 6	20210319_SFB1_SFB_JX_hsINO80_nucleosome_BS3_inSolution_S5_steppedHCD_253035	66675	20210319_SFB1_SFB_JX_hsINO80_nucleosome_BS3_inSolution_S5_steppedHCD_253035.HCD.FTMS.sil0.apl	48002	5	710.765	3548.79	0.787	5	3548.77	0.774	ACTR8	ACTR8	FALSE	ACTR8	ACTR8	FALSE	KTAISLFEGK	ALGLDKAILHSIDCcmCcmSSDDTK	498	508	10	21	1	6	498	513	5	BS3	138.068	0	0	0.425	13.938	FALSE	TRUE	FALSE	FALSE	Self > 4	0	0.001	0.003		0	0	0	0	0	5621
Scan: 56661 Run: 20210319_SFB1_SFB_JX_hsINO80_nucleosome_BS3_S5_steppedHCD_273033 P1_R.KTAISLFEGK.A P2_R.ILNKMoxPPSFR.R 1 4	20210319_SFB1_SFB_JX_hsINO80_nucleosome_BS3_S5_steppedHCD_273033	56661	20210319_SFB1_SFB_JX_hsINO80_nucleosome_BS3_S5_steppedHCD_273033.HCD.FTMS.sil0.apl	39672	3	817.126	2448.36	0.355	3	2448.34	0.345	ACTR8	ACTR8	FALSE	ACTR8	ACTR8	FALSE	KTAISLFEGK	ILNKMoxPPSFR	498	555	10	10	1	4	498	558	3	BS3	138.068	0	0	0.722	13.85	FALSE	TRUE	FALSE	FALSE	Self > 4	0	0.001	0.003		0	0	0	0	0	5547
Scan: 80460 Run: 20210319_SFB1_SFB_JX_hsINO80_nucleosome_BS3_inSolution_S5_steppedHCD_253035 P1_R.KTAISLFEGKbs3loopALGLDKAILHSIDCcmCcmSSDDTK.K P2_R.ILNKMPPSFR.R 16 4	20210319_SFB1_SFB_JX_hsINO80_nucleosome_BS3_inSolution_S5_steppedHCD_253035	80460	20210319_SFB1_SFB_JX_hsINO80_nucleosome_BS3_inSolution_S5_steppedHCD_253035.HCD.FTMS.sil0.apl	50864	5	975.109	4870.51	0.508	5	4870.5	0.496	ACTR8	ACTR8	FALSE	ACTR8	ACTR8	FALSE	ILNKMPPSFR	KTAISLFEGKbs3loopALGLDKAILHSIDCcmCcmSSDDTK	555	498	10	31	4	16	558	513	5	BS3	138.068	0	0	0.367	13.791	FALSE	TRUE	FALSE	FALSE	Self > 4	0	0.002	0.003		0	0	0	0	0	5619
Scan: 55319 Run: 20210319_SFB1_SFB_JX_hsINO80_nucleosome_BS3_S5_steppedHCD_273033 P1_K.MoxVDQAIWSKK.M P2_R.ILNKMPPSFR.R 9 4	20210319_SFB1_SFB_JX_hsINO80_nucleosome_BS3_S5_steppedHCD_273033	55319	20210319_SFB1_SFB_JX_hsINO80_nucleosome_BS3_S5_steppedHCD_273033.HCD.FTMS.sil0.apl	40724	3	854.464	2560.37	0.369	3	2560.36	0.355	ACTR8	ACTR8	FALSE	ACTR8	ACTR8	FALSE	ILNKMPPSFR	MoxVDQAIWSKK	555	112	10	10	4	9	558	120	3	BS3	138.068	0	0	0.722	13.758	FALSE	TRUE	FALSE	FALSE	Self > 4	0	0.002	0.003		0	0	0	0	0	5365
Scan: 45986 Run: 20210319_SFB1_SFB_JX_hsINO80_nucleosome_BS3_inSolution_S5_steppedHCD_253035 P1_R.LKLIANNTTVER.R P2_R.KSASKPIGFEGDLR.G 2 1	20210319_SFB1_SFB_JX_hsINO80_nucleosome_BS3_inSolution_S5_steppedHCD_253035	45986	20210319_SFB1_SFB_JX_hsINO80_nucleosome_BS3_inSolution_S5_steppedHCD_253035.HCD.FTMS.sil0.apl	44717	4	754.176	3012.68	0.675	4	3012.66	0.661	ACTL6A	ACTL6A	FALSE	ACTR8	ACTR8	FALSE	LKLIANNTTVER	KSASKPIGFEGDLR	378	443	12	14	2	1	379	443	4	BS3	138.068	0	0	0.462	13.674	FALSE	TRUE	FALSE	FALSE	Between > 4	0	0.006	0.009		0	0	0	0	0	6204
Scan: 45456 Run: 20210319_SFB1_SFB_JX_hsINO80_nucleosome_BS3_inSolution_S5_steppedHCD_253035 P1_K.LLYQALKNK.I P2_R.KVCcmNHPELFER.Q 7 1	20210319_SFB1_SFB_JX_hsINO80_nucleosome_BS3_inSolution_S5_steppedHCD_253035	45456	20210319_SFB1_SFB_JX_hsINO80_nucleosome_BS3_inSolution_S5_steppedHCD_253035.HCD.FTMS.sil0.apl	41605	4	664.865	2655.43	0.43	4	2655.42	0.421	INO80		FALSE	INO80		FALSE	KVCcmNHPELFER	LLYQALKNK	814	773	11	9	1	7	814	779	4	BS3	138.068	0	0	0.45	13.654	FALSE	TRUE	FALSE	FALSE	Self > 4	0	0.002	0.003		0	0	0	0	0	5266
Scan: 9411 Run: 20210319_SFB1_SFB_JX_hsINO80_nucleosome_BS3_S5_steppedHCD_253035 P1_R.LKSQGHR.V P2_R.KHTYMR.L 2 1	20210319_SFB1_SFB_JX_hsINO80_nucleosome_BS3_S5_steppedHCD_253035	9411	20210319_SFB1_SFB_JX_hsINO80_nucleosome_BS3_S5_steppedHCD_253035.HCD.FTMS.sil0.apl	28683	3	599.992	1796.95	0.953	3	1796.95	0.947	INO80		FALSE	INO80		FALSE	LKSQGHR	KHTYMR	1113	1141	7	6	2	1	1114	1141	3	BS3	138.068	0	0	0.75	13.632	FALSE	TRUE	FALSE	FALSE	Self > 4	0	0.002	0.003		0	0	0	0	0	5366
Scan: 52274 Run: 20210319_SFB1_SFB_JX_hsINO80_nucleosome_BS3_inSolution_S5_steppedHCD_273033 P1_R.QKLLYQALK.N P2_R.LICcmKGTIEER.I 2 4	20210319_SFB1_SFB_JX_hsINO80_nucleosome_BS3_inSolution_S5_steppedHCD_273033	52274	20210319_SFB1_SFB_JX_hsINO80_nucleosome_BS3_inSolution_S5_steppedHCD_273033.HCD.FTMS.sil0.apl	39215	3	820.804	2459.39	0.389	3	2459.38	0.382	INO80		FALSE	INO80		FALSE	QKLLYQALK	LICcmKGTIEER	771	1224	9	10	2	4	772	1227	3	BS3	138.068	0	0	0.611	13.573	FALSE	TRUE	FALSE	FALSE	Self > 4	0	0.002	0.003		0	0	0	0	0	5337
Scan: 47833 Run: 20210319_SFB1_SFB_JX_hsINO80_nucleosome_BS3_inSolution_S5_steppedHCD_253035 P1_R.LKLIANNTTVER.R P2_K.Kbs3loopELPKANKQK.A 2 8	20210319_SFB1_SFB_JX_hsINO80_nucleosome_BS3_inSolution_S5_steppedHCD_253035	47833	20210319_SFB1_SFB_JX_hsINO80_nucleosome_BS3_inSolution_S5_steppedHCD_253035.HCD.FTMS.sil0.apl	43289	3	944.221	2829.64	0.641	3	2829.63	0.633	INO80		FALSE	ACTL6A	ACTL6A	FALSE	Kbs3loopELPKANKQK	LKLIANNTTVER	287	378	10	12	8	2	294	379	3	BS3	138.068	0	0	0.773	13.548	FALSE	TRUE	FALSE	FALSE	Between > 4	0.006	0.006	0.009		0	0	0	0	0	5794
Scan: 43394 Run: 20210319_SFB1_SFB_JX_hsINO80_nucleosome_BS3_inSolution_S5_steppedHCD_273033 P1_R.LGQTKQVTVYR.L P2_K.DVENELSDK.I 5 7	20210319_SFB1_SFB_JX_hsINO80_nucleosome_BS3_inSolution_S5_steppedHCD_273033	43394	20210319_SFB1_SFB_JX_hsINO80_nucleosome_BS3_inSolution_S5_steppedHCD_273033.HCD.FTMS.sil0.apl	39512	3	826.765	2477.27	0.273	3	2477.26	0.265	INO80		FALSE	INO80		FALSE	LGQTKQVTVYR	DVENELSDK	1213	750	11	9	5	7	1217	756	3	BS3	138.068	0	0	0.625	13.537	FALSE	TRUE	FALSE	FALSE	Self > 4	0	0.002	0.003		0	0	0	0	0	5610
Scan: 76747 Run: 20210319_SFB1_SFB_JX_hsINO80_nucleosome_BS3_inSolution_S5_steppedHCD_273033 P1_R.KTAISLFEGKALGLDKbs3loopAILHSIDCcmCcmSSDDTK.K P2_R.EGLNKPESNEQR.Q 1 5	20210319_SFB1_SFB_JX_hsINO80_nucleosome_BS3_inSolution_S5_steppedHCD_273033	76747	20210319_SFB1_SFB_JX_hsINO80_nucleosome_BS3_inSolution_S5_steppedHCD_273033.HCD.FTMS.sil0.apl	51429	4	1268.13	5068.5	0.497	4	5068.5	0.501	ACTR8	ACTR8	FALSE	ACTR8	ACTR8	FALSE	EGLNKPESNEQR	KTAISLFEGKALGLDKbs3loopAILHSIDCcmCcmSSDDTK	95	498	12	31	5	1	99	498	4	BS3	138.068	0	0	0.483	13.535	FALSE	TRUE	FALSE	FALSE	Self > 4	0	0.002	0.003		0	0	0	0	0	5531
Scan: 61869 Run: 20210319_SFB1_SFB_JX_hsINO80_nucleosome_BS3_inSolution_S5_steppedHCD_253035 P1_R.KTAISLFEGK.A P2_R.ILNKMPPSFR.R 1 4	20210319_SFB1_SFB_JX_hsINO80_nucleosome_BS3_inSolution_S5_steppedHCD_253035	61869	20210319_SFB1_SFB_JX_hsINO80_nucleosome_BS3_inSolution_S5_steppedHCD_253035.HCD.FTMS.sil0.apl	38993	4	609.096	2432.36	0.357	4	2432.35	0.35	ACTR8	ACTR8	FALSE	ACTR8	ACTR8	FALSE	KTAISLFEGK	ILNKMPPSFR	498	555	10	10	1	4	498	558	4	BS3	138.068	0	0	0.444	13.479	FALSE	TRUE	FALSE	FALSE	Self > 4	0	0.002	0.003		0	0	0	0	0	5585
Scan: 69360 Run: 20210319_SFB1_SFB_JX_hsINO80_nucleosome_BS3_S5_steppedHCD_273033 P1_R.SQGDPEDPHDEHYLLATQSK.Q P2_K.LQAPMoxALFYPATFGIVGQKMTTLQHR.S 1 19	20210319_SFB1_SFB_JX_hsINO80_nucleosome_BS3_S5_steppedHCD_273033	69360	20210319_SFB1_SFB_JX_hsINO80_nucleosome_BS3_S5_steppedHCD_273033.HCD.FTMS.sil0.apl	49130	6	890.779	5338.63	0.631	6	5338.61	0.607	ACTR8	ACTR8	FALSE	ACTR8	ACTR8	FALSE	SQGDPEDPHDEHYLLATQSK	LQAPMoxALFYPATFGIVGQKMTTLQHR	412	386	20	26	1	19	412	404	6	BS3	138.068	0	0	0.368	13.466	FALSE	TRUE	FALSE	FALSE	Self > 4	0	0.002	0.003		0	0	0	0	0	5536
Scan: 63484 Run: 20210319_SFB1_SFB_JX_hsINO80_nucleosome_BS3_inSolution_S5_steppedHCD_273033 P1_K.SAIDENQLSR.L P2_R.LHMILKPFMLR.R 9 6	20210319_SFB1_SFB_JX_hsINO80_nucleosome_BS3_inSolution_S5_steppedHCD_273033	63484	20210319_SFB1_SFB_JX_hsINO80_nucleosome_BS3_inSolution_S5_steppedHCD_273033.HCD.FTMS.sil0.apl	41695	3	890.152	2667.44	0.436	3	2667.42	0.424	INO80		FALSE	INO80		FALSE	LHMILKPFMLR	SAIDENQLSR	735	725	11	10	6	9	740	733	3	BS3	138.068	0	0	0.7	13.46	FALSE	TRUE	FALSE	FALSE	Self > 4	0	0.002	0.003		0	0	0	0	0	5605
Scan: 34848 Run: 20210319_SFB1_SFB_JX_hsINO80_nucleosome_BS3_inSolution_S5_steppedHCD_273033 P1_R.LDGSSKISER.R P2_R.KVCcmNHPELFER.Q 6 1	20210319_SFB1_SFB_JX_hsINO80_nucleosome_BS3_inSolution_S5_steppedHCD_273033	34848	20210319_SFB1_SFB_JX_hsINO80_nucleosome_BS3_inSolution_S5_steppedHCD_273033.HCD.FTMS.sil0.apl	41572	5	532.274	2656.34	0.335	5	2656.33	0.328	INO80		FALSE	INO80		FALSE	KVCcmNHPELFER	LDGSSKISER	814	1147	11	10	1	6	814	1152	5	BS3	138.068	0	0	0.5	13.381	FALSE	TRUE	FALSE	FALSE	Self > 4	0	0.002	0.003		0	0	0	0	0	5604
Scan: 62813 Run: 20210319_SFB1_SFB_JX_hsINO80_nucleosome_BS3_inSolution_S5_steppedHCD_273033 P1_K.MVDQAIWSKKbs3nh2MSNGTR.R P2_R.ILNKMPPSFR.R 9 4	20210319_SFB1_SFB_JX_hsINO80_nucleosome_BS3_inSolution_S5_steppedHCD_273033	62813	20210319_SFB1_SFB_JX_hsINO80_nucleosome_BS3_inSolution_S5_steppedHCD_273033.HCD.FTMS.sil0.apl	46987	3	1116.26	3345.75	0.754	3	3345.74	0.74	ACTR8	ACTR8	FALSE	ACTR8	ACTR8	FALSE	ILNKMPPSFR	MVDQAIWSKKbs3nh2MSNGTR	555	112	10	16	4	9	558	120	3	BS3	138.068	0	0	0.633	13.34	FALSE	TRUE	FALSE	FALSE	Self > 4	0	0.002	0.003		0	0	0	0	0	5483
Scan: 67000 Run: 20210319_SFB1_SFB_JX_hsINO80_nucleosome_BS3_inSolution_S5_steppedHCD_273033 P1_K.GNNVPGNPKNLHMTSSLAPDSLVR.K P2_K.GISASSPLQTSLVRPAGLADFGPSSASSPLSSPLSK.G 9 24	20210319_SFB1_SFB_JX_hsINO80_nucleosome_BS3_inSolution_S5_steppedHCD_273033	67000	20210319_SFB1_SFB_JX_hsINO80_nucleosome_BS3_inSolution_S5_steppedHCD_273033.HCD.FTMS.sil0.apl	52045	6	1021.71	6124.18	0.184	6	6124.15	0.154	INO80		FALSE	INO80		FALSE	GNNVPGNPKNLHMTSSLAPDSLVR	GISASSPLQTSLVRPAGLADFGPSSASSPLSSPLSK	1521	1485	24	36	9	24	1529	1508	6	BS3	138.068	0	0	0.326	13.319	FALSE	TRUE	FALSE	FALSE	Self > 4	0	0.002	0.003		0	0	0	0	0	5587
Scan: 52814 Run: 20210319_SFB1_SFB_JX_hsINO80_nucleosome_BS3_inSolution_S5_steppedHCD_253035 P1_R.SQGDPEDPHDEHYLLATQSK.Q P2_R.KTAISLFEGK.A 1 1	20210319_SFB1_SFB_JX_hsINO80_nucleosome_BS3_inSolution_S5_steppedHCD_253035	52814	20210319_SFB1_SFB_JX_hsINO80_nucleosome_BS3_inSolution_S5_steppedHCD_253035.HCD.FTMS.sil0.apl	47774	5	700.35	3496.72	0.715	5	3496.7	0.7	ACTR8	ACTR8	FALSE	ACTR8	ACTR8	FALSE	KTAISLFEGK	SQGDPEDPHDEHYLLATQSK	498	412	10	20	1	1	498	412	5	BS3	138.068	0	0	0.421	13.306	FALSE	TRUE	FALSE	FALSE	Self > 4	0	0.002	0.003		0	0	0	0	0	5600
Scan: 61873 Run: 20210319_SFB1_SFB_JX_hsINO80_nucleosome_BS3_inSolution_S5_steppedHCD_253035 P1_R.ILNKMPPSFR.R P2_K.ALGLDKAILHSIDCcmCcmSSDDTKK.K 4 6	20210319_SFB1_SFB_JX_hsINO80_nucleosome_BS3_inSolution_S5_steppedHCD_253035	61873	20210319_SFB1_SFB_JX_hsINO80_nucleosome_BS3_inSolution_S5_steppedHCD_253035.HCD.FTMS.sil0.apl	48844	5	758.193	3785.93	0.93	5	3785.91	0.915	ACTR8	ACTR8	FALSE	ACTR8	ACTR8	FALSE	ILNKMPPSFR	ALGLDKAILHSIDCcmCcmSSDDTKK	555	508	10	22	4	6	558	513	5	BS3	138.068	0	0	0.429	13.292	FALSE	TRUE	FALSE	FALSE	Self > 4	0	0.002	0.003		0	0	0	0	0	5599
Scan: 57861 Run: 20210319_SFB1_SFB_JX_hsINO80_nucleosome_BS3_inSolution_S5_steppedHCD_273033 P1_R.LHMILKPFMLR.R P2_R.KLEDSSTQR.Q 6 1	20210319_SFB1_SFB_JX_hsINO80_nucleosome_BS3_inSolution_S5_steppedHCD_273033	57861	20210319_SFB1_SFB_JX_hsINO80_nucleosome_BS3_inSolution_S5_steppedHCD_273033.HCD.FTMS.sil0.apl	41005	4	650.61	2598.41	0.412	4	2598.4	0.403	INO80		FALSE	INO80		FALSE	KLEDSSTQR	LHMILKPFMLR	417	735	9	11	1	6	417	740	4	BS3	138.068	0	0	0.65	13.249	FALSE	TRUE	FALSE	FALSE	Self > 4	0	0.002	0.004		0	0	0	0	0	5598
Scan: 56993 Run: 20210319_SFB1_SFB_JX_hsINO80_nucleosome_BS3_S5_steppedHCD_253035 P1_R.KTAISLFEGK.A P2_K.EITALAPSTMoxKIK.I 1 11	20210319_SFB1_SFB_JX_hsINO80_nucleosome_BS3_S5_steppedHCD_253035	56993	20210319_SFB1_SFB_JX_hsINO80_nucleosome_BS3_S5_steppedHCD_253035.HCD.FTMS.sil0.apl	41502	3	883.834	2648.48	0.48	3	2648.47	0.471	ACTB	ACTB	FALSE	ACTR8	ACTR8	FALSE	EITALAPSTMoxKIK	KTAISLFEGK	316	498	13	10	11	1	326	498	3	BS3	138.068	0	0	0.625	13.243	FALSE	TRUE	FALSE	FALSE	Between > 4	0.006	0.007	0.009		0	0	0	0	0	6107
Scan: 31880 Run: 20210319_SFB1_SFB_JX_hsINO80_nucleosome_BS3_inSolution_S5_steppedHCD_253035 P1_K.LAHQCcmMKEVR.R P2_R.KSASKPIGFEGDLR.G 7 1	20210319_SFB1_SFB_JX_hsINO80_nucleosome_BS3_inSolution_S5_steppedHCD_253035	31880	20210319_SFB1_SFB_JX_hsINO80_nucleosome_BS3_inSolution_S5_steppedHCD_253035.HCD.FTMS.sil0.apl	43947	4	729.135	2912.51	0.509	4	2912.5	0.5	INO80		FALSE	ACTR8	ACTR8	FALSE	LAHQCcmMKEVR	KSASKPIGFEGDLR	310	443	10	14	7	1	316	443	4	BS3	138.068	0	0	0.577	13.236	FALSE	TRUE	FALSE	FALSE	Between > 4	0.006	0.007	0.009		0.009	0	0	0.028	0	6192
Scan: 52206 Run: 20210319_SFB1_SFB_JX_hsINO80_nucleosome_BS3_S5_steppedHCD_253035 P1_R.FVPKFK.V P2_R.AANKSGTGFGESYSLANPSIR.A 4 4	20210319_SFB1_SFB_JX_hsINO80_nucleosome_BS3_S5_steppedHCD_253035	52206	20210319_SFB1_SFB_JX_hsINO80_nucleosome_BS3_S5_steppedHCD_253035.HCD.FTMS.sil0.apl	44208	3	1010.53	3028.58	0.578	3	3028.57	0.566	INO80		FALSE	INO80		FALSE	FVPKFK	AANKSGTGFGESYSLANPSIR	589	483	6	21	4	4	592	486	3	BS3	138.068	0	0	0.7	13.229	FALSE	TRUE	FALSE	FALSE	Self > 4	0	0.002	0.004		0	0	0	0	0	5049
Scan: 45052 Run: 20210319_SFB1_SFB_JX_hsINO80_nucleosome_BS3_S5_steppedHCD_253035 P1_R.LDGSSKISER.R P2_R.IPGKESLITDSGK.L 6 4	20210319_SFB1_SFB_JX_hsINO80_nucleosome_BS3_S5_steppedHCD_253035	45052	20210319_SFB1_SFB_JX_hsINO80_nucleosome_BS3_S5_steppedHCD_253035.HCD.FTMS.sil0.apl	40853	4	644.099	2572.37	0.368	4	2572.36	0.36	INO80		FALSE	INO80		FALSE	IPGKESLITDSGK	LDGSSKISER	1090	1147	13	10	4	6	1093	1152	4	BS3	138.068	0	0	0.5	13.191	FALSE	TRUE	FALSE	FALSE	Self > 4	0	0.002	0.004		0	0	0	0	0	5594
Scan: 47470 Run: 20210319_SFB1_SFB_JX_hsINO80_nucleosome_BS3_inSolution_S5_steppedHCD_273033 P1_R.KQGKbs3nh2GTNPSGGR.- P2_K.GNNVPGNPKNLHMTSSLAPDSLVR.K 1 9	20210319_SFB1_SFB_JX_hsINO80_nucleosome_BS3_inSolution_S5_steppedHCD_273033	47470	20210319_SFB1_SFB_JX_hsINO80_nucleosome_BS3_inSolution_S5_steppedHCD_273033.HCD.FTMS.sil0.apl	49662	5	800.221	3996.07	0.071	5	3996.06	0.06	INO80		FALSE	INO80		FALSE	KQGKbs3nh2GTNPSGGR	GNNVPGNPKNLHMTSSLAPDSLVR	1545	1521	12	24	1	9	1545	1529	5	BS3	138.068	0	0	0.391	13.186	FALSE	TRUE	FALSE	FALSE	Self > 4	0	0.002	0.004		0	0	0	0	0	5592
Scan: 75105 Run: 20210319_SFB1_SFB_JX_hsINO80_nucleosome_BS3_inSolution_S5_steppedHCD_253035 P1_K.WQYMVLDEAQALKSSSSVR.W P2_R.WKILLQFQCcmR.N 13 2	20210319_SFB1_SFB_JX_hsINO80_nucleosome_BS3_inSolution_S5_steppedHCD_253035	75105	20210319_SFB1_SFB_JX_hsINO80_nucleosome_BS3_inSolution_S5_steppedHCD_253035.HCD.FTMS.sil0.apl	48672	4	932.488	3725.92	0.921	4	3725.91	0.906	INO80		FALSE	INO80		FALSE	WKILLQFQCcmR	WQYMVLDEAQALKSSSSVR	665	646	10	19	2	13	666	658	4	BS3	138.068	0	0	0.583	13.18	FALSE	TRUE	FALSE	FALSE	Self > 4	0	0.002	0.004		0	0	0	0	0	5591
Scan: 59277 Run: 20210319_SFB1_SFB_JX_hsINO80_nucleosome_BS3_inSolution_S5_steppedHCD_253035 P1_K.MVDQAIWSKK.M P2_R.ILNKMPPSFR.R 9 4	20210319_SFB1_SFB_JX_hsINO80_nucleosome_BS3_inSolution_S5_steppedHCD_253035	59277	20210319_SFB1_SFB_JX_hsINO80_nucleosome_BS3_inSolution_S5_steppedHCD_253035.HCD.FTMS.sil0.apl	40456	4	637.099	2544.37	0.368	4	2544.36	0.36	ACTR8	ACTR8	FALSE	ACTR8	ACTR8	FALSE	MVDQAIWSKK	ILNKMPPSFR	112	555	10	10	9	4	120	558	4	BS3	138.068	0	0	0.5	13.158	FALSE	TRUE	FALSE	FALSE	Self > 4	0	0.002	0.004		0	0	0	0	0	5590
Scan: 52541 Run: 20210319_SFB1_SFB_JX_hsINO80_nucleosome_BS3_inSolution_S5_steppedHCD_273033 P1_R.SQGDPEDPHDEHYLLATQSK.Q P2_K.EITALAPSTMKIK.I 1 11	20210319_SFB1_SFB_JX_hsINO80_nucleosome_BS3_inSolution_S5_steppedHCD_273033	52541	20210319_SFB1_SFB_JX_hsINO80_nucleosome_BS3_inSolution_S5_steppedHCD_273033.HCD.FTMS.sil0.apl	49190	5	762.184	3805.88	0.882	5	3805.87	0.872	ACTB	ACTB	FALSE	ACTR8	ACTR8	FALSE	EITALAPSTMKIK	SQGDPEDPHDEHYLLATQSK	316	412	13	20	11	1	326	412	5	BS3	138.068	0	0	0.421	13.063	FALSE	TRUE	FALSE	FALSE	Between > 4	0.006	0.007	0.009		0	0	0	0	0	6186
Scan: 67353 Run: 20210319_SFB1_SFB_JX_hsINO80_nucleosome_BS3_inSolution_S5_steppedHCD_253035 P1_K.GNNVPGNPKNLHMTSSLAPDSLVR.K P2_K.GISASSPLQTSLVRPAGLADFGPSSASSPLSSPLSK.G 9 24	20210319_SFB1_SFB_JX_hsINO80_nucleosome_BS3_inSolution_S5_steppedHCD_253035	67353	20210319_SFB1_SFB_JX_hsINO80_nucleosome_BS3_inSolution_S5_steppedHCD_253035.HCD.FTMS.sil0.apl	51766	5	1225.84	6124.18	0.181	5	6124.15	0.154	INO80		FALSE	INO80		FALSE	GNNVPGNPKNLHMTSSLAPDSLVR	GISASSPLQTSLVRPAGLADFGPSSASSPLSSPLSK	1521	1485	24	36	9	24	1529	1508	5	BS3	138.068	0	0	0.257	12.978	FALSE	TRUE	FALSE	FALSE	Self > 4	0	0.002	0.004		0	0	0	0	0	5587
Scan: 56252 Run: 20210319_SFB1_SFB_JX_hsINO80_nucleosome_BS3_inSolution_S5_steppedHCD_253035 P1_R.KVWLSIVK.K P2_K.KELPKbs3nh2ANK.Q 1 1	20210319_SFB1_SFB_JX_hsINO80_nucleosome_BS3_inSolution_S5_steppedHCD_253035	56252	20210319_SFB1_SFB_JX_hsINO80_nucleosome_BS3_inSolution_S5_steppedHCD_253035.HCD.FTMS.sil0.apl	35371	3	731.455	2191.34	0.343	3	2191.33	0.334	INO80		FALSE	INO80		FALSE	KVWLSIVK	KELPKbs3nh2ANK	279	287	8	8	1	1	279	287	3	BS3	138.068	0	0	0.714	12.969	FALSE	TRUE	FALSE	FALSE	Self > 4	0	0.002	0.004		0	0	0	0	0	5524
Scan: 61997 Run: 20210319_SFB1_SFB_JX_hsINO80_nucleosome_BS3_inSolution_S5_steppedHCD_253035 P1_R.KTAISLFEGK.A P2_R.ILNKMPPSFR.R 1 4	20210319_SFB1_SFB_JX_hsINO80_nucleosome_BS3_inSolution_S5_steppedHCD_253035	61997	20210319_SFB1_SFB_JX_hsINO80_nucleosome_BS3_inSolution_S5_steppedHCD_253035.HCD.FTMS.sil0.apl	38996	3	811.794	2432.36	0.36	3	2432.35	0.35	ACTR8	ACTR8	FALSE	ACTR8	ACTR8	FALSE	KTAISLFEGK	ILNKMPPSFR	498	555	10	10	1	4	498	558	3	BS3	138.068	0	0	0.722	12.943	FALSE	TRUE	FALSE	FALSE	Self > 4	0	0.002	0.004		0	0	0	0	0	5585
Scan: 25376 Run: 20210319_SFB1_SFB_JX_hsINO80_nucleosome_BS3_S5_steppedHCD_273033 P1_K.RAEKEALEQR.K P2_R.KLDEEMR.E 4 1	20210319_SFB1_SFB_JX_hsINO80_nucleosome_BS3_S5_steppedHCD_273033	25376	20210319_SFB1_SFB_JX_hsINO80_nucleosome_BS3_S5_steppedHCD_273033.HCD.FTMS.sil0.apl	37500	4	572.55	2286.17	0.17	4	2286.16	0.164	INO80		FALSE	INO80		FALSE	KLDEEMR	RAEKEALEQR	370	360	7	10	1	4	370	363	4	BS3	138.068	0	0	0.556	12.915	FALSE	TRUE	FALSE	FALSE	Self > 4	0	0.002	0.004		0	0	0	0	0	5522
Scan: 16684 Run: 20210319_SFB1_SFB_JX_hsINO80_nucleosome_BS3_inSolution_S5_steppedHCD_273033 P1_K.KKEDELDGK.R P2_R.EKYAEK.K 2 2	20210319_SFB1_SFB_JX_hsINO80_nucleosome_BS3_inSolution_S5_steppedHCD_273033	16684	20210319_SFB1_SFB_JX_hsINO80_nucleosome_BS3_inSolution_S5_steppedHCD_273033.HCD.FTMS.sil0.apl	31259	3	656.008	1965	0.002	3	1964.99	0.994	INO80		FALSE	INO80		FALSE	KKEDELDGK	EKYAEK	1309	1302	9	6	2	2	1310	1303	3	BS3	138.068	0	0	0.812	12.883	FALSE	TRUE	FALSE	FALSE	Self > 4	0	0.002	0.004		0	0	0	0	0	5319
Scan: 60898 Run: 20210319_SFB1_SFB_JX_hsINO80_nucleosome_BS3_S5_steppedHCD_253035 P1_R.KTAISLFEGK.A P2_K.EITALAPSTMKIK.I 1 11	20210319_SFB1_SFB_JX_hsINO80_nucleosome_BS3_S5_steppedHCD_253035	60898	20210319_SFB1_SFB_JX_hsINO80_nucleosome_BS3_S5_steppedHCD_253035.HCD.FTMS.sil0.apl	41402	3	878.503	2632.49	0.487	3	2632.48	0.476	ACTB	ACTB	FALSE	ACTR8	ACTR8	FALSE	EITALAPSTMKIK	KTAISLFEGK	316	498	13	10	11	1	326	498	3	BS3	138.068	0	0	0.708	12.876	FALSE	TRUE	FALSE	FALSE	Between > 4	0.006	0.007	0.01		0	0	0	0	0	6152
Scan: 78038 Run: 20210319_SFB1_SFB_JX_hsINO80_nucleosome_BS3_inSolution_S5_steppedHCD_253035 P1_K.TAISLFEGKbs3nh2ALGLDKAILHSIDCcmCcmSSDDTK.K P2_R.ILNKMPPSFR.R 15 4	20210319_SFB1_SFB_JX_hsINO80_nucleosome_BS3_inSolution_S5_steppedHCD_253035	78038	20210319_SFB1_SFB_JX_hsINO80_nucleosome_BS3_inSolution_S5_steppedHCD_253035.HCD.FTMS.sil0.apl	50766	5	952.897	4759.45	0.448	5	4759.43	0.427	ACTR8	ACTR8	FALSE	ACTR8	ACTR8	FALSE	ILNKMPPSFR	TAISLFEGKbs3nh2ALGLDKAILHSIDCcmCcmSSDDTK	555	499	10	30	4	15	558	513	5	BS3	138.068	0	0	0.431	12.867	FALSE	TRUE	FALSE	FALSE	Self > 4	0	0.002	0.004		0	0	0	0	0	5580
Scan: 46113 Run: 20210319_SFB1_SFB_JX_hsINO80_nucleosome_BS3_S5_steppedHCD_273033 P1_R.SFDEDAKESR.A P2_R.AANKSGTGFGESYSLANPSIR.A 7 4	20210319_SFB1_SFB_JX_hsINO80_nucleosome_BS3_S5_steppedHCD_273033	46113	20210319_SFB1_SFB_JX_hsINO80_nucleosome_BS3_S5_steppedHCD_273033.HCD.FTMS.sil0.apl	46624	4	862.665	3446.63	0.63	4	3446.62	0.623	INO80		FALSE	INO80		FALSE	SFDEDAKESR	AANKSGTGFGESYSLANPSIR	468	483	10	21	7	4	474	486	4	BS3	138.068	0	0	0.6	12.827	FALSE	TRUE	FALSE	FALSE	Self > 4	0	0.002	0.004		0	0	0	0	0	5577
Scan: 78450 Run: 20210319_SFB1_SFB_JX_hsINO80_nucleosome_BS3_inSolution_S5_steppedHCD_273033 P1_K.NKISIEDLLQSSMGSTQQAQNTTSSLMNLVMQFR.K P2_R.KVCcmNHPELFER.Q 2 1	20210319_SFB1_SFB_JX_hsINO80_nucleosome_BS3_inSolution_S5_steppedHCD_273033	78450	20210319_SFB1_SFB_JX_hsINO80_nucleosome_BS3_inSolution_S5_steppedHCD_273033.HCD.FTMS.sil0.apl	51654	6	895.28	5365.64	0.638	6	5365.62	0.62	INO80		FALSE	INO80		FALSE	KVCcmNHPELFER	NKISIEDLLQSSMGSTQQAQNTTSSLMNLVMQFR	814	780	11	34	1	2	814	781	6	BS3	138.068	0	0	0.379	12.818	FALSE	TRUE	FALSE	FALSE	Self > 4	0	0.002	0.004		0	0	0	0	0	5380
Scan: 45679 Run: 20210319_SFB1_SFB_JX_hsINO80_nucleosome_BS3_inSolution_S5_steppedHCD_253035 P1_R.KVWLSIVK.K P2_K.FSHDAPPPGTKK.K 1 11	20210319_SFB1_SFB_JX_hsINO80_nucleosome_BS3_inSolution_S5_steppedHCD_253035	45679	20210319_SFB1_SFB_JX_hsINO80_nucleosome_BS3_inSolution_S5_steppedHCD_253035.HCD.FTMS.sil0.apl	38442	3	797.789	2390.34	0.345	3	2390.34	0.336	INO80		FALSE	INO80		FALSE	KVWLSIVK	FSHDAPPPGTKK	279	254	8	12	1	11	279	264	3	BS3	138.068	0	0	0.591	12.785	FALSE	TRUE	FALSE	FALSE	Self > 4	0	0.002	0.004		0	0	0	0	0	5161
Scan: 57341 Run: 20210319_SFB1_SFB_JX_hsINO80_nucleosome_BS3_S5_steppedHCD_253035 P1_R.KVWLSIVK.K P2_K.KELPKbs3ohANK.Q 1 1	20210319_SFB1_SFB_JX_hsINO80_nucleosome_BS3_S5_steppedHCD_253035	57341	20210319_SFB1_SFB_JX_hsINO80_nucleosome_BS3_S5_steppedHCD_253035.HCD.FTMS.sil0.apl	35829	3	731.782	2192.32	0.324	3	2192.32	0.318	INO80		FALSE	INO80		FALSE	KVWLSIVK	KELPKbs3ohANK	279	287	8	8	1	1	279	287	3	BS3	138.068	0	0	0.714	12.758	FALSE	TRUE	FALSE	FALSE	Self > 4	0	0.002	0.004		0	0	0	0	0	5514
Scan: 13745 Run: 20210319_SFB1_SFB_JX_hsINO80_nucleosome_BS3_inSolution_S5_steppedHCD_253035 P1_K.GDTENGKEK.G P2_R.AALQAQKNCcmK.E 7 7	20210319_SFB1_SFB_JX_hsINO80_nucleosome_BS3_inSolution_S5_steppedHCD_253035	13745	20210319_SFB1_SFB_JX_hsINO80_nucleosome_BS3_inSolution_S5_steppedHCD_253035.HCD.FTMS.sil0.apl	36334	3	749.376	2245.11	0.108	3	2245.1	0.101	INO80		FALSE	ACTR8	ACTR8	FALSE	AALQAQKNCcmK	GDTENGKEK	321	7	10	9	7	7	327	13	3	BS3	138.068	0	0	0.667	12.729	FALSE	TRUE	FALSE	FALSE	Between > 4	0.006	0.007	0.01		0.009	0	0	0.028	0	6177
Scan: 58046 Run: 20210319_SFB1_SFB_JX_hsINO80_nucleosome_BS3_S5_steppedHCD_253035 P1_K.SASKPIGFEGDLR.G P2_K.EITALAPSTMKIK.I 4 11	20210319_SFB1_SFB_JX_hsINO80_nucleosome_BS3_S5_steppedHCD_253035	58046	20210319_SFB1_SFB_JX_hsINO80_nucleosome_BS3_S5_steppedHCD_253035.HCD.FTMS.sil0.apl	43592	3	972.866	2915.58	0.577	3	2915.57	0.568	ACTB	ACTB	FALSE	ACTR8	ACTR8	FALSE	EITALAPSTMKIK	SASKPIGFEGDLR	316	444	13	13	11	4	326	447	3	BS3	138.068	0	0	0.625	12.66	FALSE	TRUE	FALSE	FALSE	Between > 4	0.006	0.007	0.01		0	0	0	0	0	6126
Scan: 72086 Run: 20210319_SFB1_SFB_JX_hsINO80_nucleosome_BS3_S5_steppedHCD_273033 P1_R.SQGDPEDPHDEHYLLATQSK.Q P2_K.LQAPMALFYPATFGIVGQKMTTLQHR.S 1 19	20210319_SFB1_SFB_JX_hsINO80_nucleosome_BS3_S5_steppedHCD_273033	72086	20210319_SFB1_SFB_JX_hsINO80_nucleosome_BS3_S5_steppedHCD_273033.HCD.FTMS.sil0.apl	49120	6	888.112	5322.63	0.627	6	5322.61	0.612	ACTR8	ACTR8	FALSE	ACTR8	ACTR8	FALSE	SQGDPEDPHDEHYLLATQSK	LQAPMALFYPATFGIVGQKMTTLQHR	412	386	20	26	1	19	412	404	6	BS3	138.068	0	0	0.36	12.577	FALSE	TRUE	FALSE	FALSE	Self > 4	0	0.002	0.004		0	0	0	0	0	5567
Scan: 12538 Run: 20210319_SFB1_SFB_JX_hsINO80_nucleosome_BS3_S5_steppedHCD_273033 P1_K.VEKEHR.K P2_K.RAEKEALEQR.K 3 4	20210319_SFB1_SFB_JX_hsINO80_nucleosome_BS3_S5_steppedHCD_273033	12538	20210319_SFB1_SFB_JX_hsINO80_nucleosome_BS3_S5_steppedHCD_273033.HCD.FTMS.sil0.apl	35414	4	541.794	2163.15	0.146	4	2163.14	0.14	INO80		FALSE	INO80		FALSE	VEKEHR	RAEKEALEQR	353	360	6	10	3	4	355	363	4	BS3	138.068	0	0	0.611	12.528	FALSE	TRUE	FALSE	FALSE	Self > 4	0	0.002	0.004		0	0	0	0	0	5305
Scan: 73553 Run: 20210319_SFB1_SFB_JX_hsINO80_nucleosome_BS3_inSolution_S5_steppedHCD_253035 P1_R.KVCcmNHPELFER.Q P2_K.ESLITDSGKLYALDVLLTR.L 1 9	20210319_SFB1_SFB_JX_hsINO80_nucleosome_BS3_inSolution_S5_steppedHCD_253035	73553	20210319_SFB1_SFB_JX_hsINO80_nucleosome_BS3_inSolution_S5_steppedHCD_253035.HCD.FTMS.sil0.apl	48508	5	735.394	3671.93	0.932	5	3671.92	0.923	INO80		FALSE	INO80		FALSE	KVCcmNHPELFER	ESLITDSGKLYALDVLLTR	814	1094	11	19	1	9	814	1102	5	BS3	138.068	0	0	0.361	12.503	FALSE	TRUE	FALSE	FALSE	Self > 4	0	0.002	0.004		0	0	0	0	0	5563
Scan: 48703 Run: 20210319_SFB1_SFB_JX_hsINO80_nucleosome_BS3_S5_steppedHCD_253035 P1_R.KTAISLFEGK.A P2_R.EGLNKPESNEQR.Q 1 5	20210319_SFB1_SFB_JX_hsINO80_nucleosome_BS3_S5_steppedHCD_253035	48703	20210319_SFB1_SFB_JX_hsINO80_nucleosome_BS3_S5_steppedHCD_253035.HCD.FTMS.sil0.apl	41389	4	658.599	2630.37	0.368	4	2630.36	0.355	ACTR8	ACTR8	FALSE	ACTR8	ACTR8	FALSE	KTAISLFEGK	EGLNKPESNEQR	498	95	10	12	1	5	498	99	4	BS3	138.068	0	0	0.455	12.434	FALSE	TRUE	FALSE	FALSE	Self > 4	0	0.002	0.004		0	0	0	0	0	5561
Scan: 78231 Run: 20210319_SFB1_SFB_JX_hsINO80_nucleosome_BS3_inSolution_S5_steppedHCD_253035 P1_R.KTAISLFEGKbs3loopALGLDKAILHSIDCcmCcmSSDDTK.K P2_K.EITALAPSTMKIK.I 1 11	20210319_SFB1_SFB_JX_hsINO80_nucleosome_BS3_inSolution_S5_steppedHCD_253035	78231	20210319_SFB1_SFB_JX_hsINO80_nucleosome_BS3_inSolution_S5_steppedHCD_253035.HCD.FTMS.sil0.apl	51161	4	1268.67	5070.65	0.65	4	5070.62	0.622	ACTB	ACTB	FALSE	ACTR8	ACTR8	FALSE	EITALAPSTMKIK	KTAISLFEGKbs3loopALGLDKAILHSIDCcmCcmSSDDTK	316	498	13	31	11	1	326	498	4	BS3	138.068	0	0	0.433	12.417	FALSE	TRUE	FALSE	FALSE	Between > 4	0.006	0.008	0.011		0	0	0	0	0	6043
Scan: 74407 Run: 20210319_SFB1_SFB_JX_hsINO80_nucleosome_BS3_inSolution_S5_steppedHCD_273033 P1_K.WQYMVLDEAQALKSSSSVR.W P2_R.LHMILKPFMLR.R 13 6	20210319_SFB1_SFB_JX_hsINO80_nucleosome_BS3_inSolution_S5_steppedHCD_273033	74407	20210319_SFB1_SFB_JX_hsINO80_nucleosome_BS3_inSolution_S5_steppedHCD_273033.HCD.FTMS.sil0.apl	48937	4	934.25	3732.97	0.971	4	3732.96	0.956	INO80		FALSE	INO80		FALSE	LHMILKPFMLR	WQYMVLDEAQALKSSSSVR	735	646	11	19	6	13	740	658	4	BS3	138.068	0	0	0.556	12.337	FALSE	TRUE	FALSE	FALSE	Self > 4	0	0.002	0.004		0	0	0	0	0	5426
Scan: 59023 Run: 20210319_SFB1_SFB_JX_hsINO80_nucleosome_BS3_S5_steppedHCD_253035 P1_R.KDLYANTVLSGGTTMoxYPGIADR.M P2_K.IKIIAPPER.K 1 2	20210319_SFB1_SFB_JX_hsINO80_nucleosome_BS3_S5_steppedHCD_253035	59023	20210319_SFB1_SFB_JX_hsINO80_nucleosome_BS3_S5_steppedHCD_253035.HCD.FTMS.sil0.apl	47058	4	883.975	3531.87	0.872	4	3531.86	0.865	ACTB	ACTB	FALSE	ACTB	ACTB	FALSE	IKIIAPPER	KDLYANTVLSGGTTMoxYPGIADR	327	291	9	22	2	1	328	291	4	BS3	138.068	0	0	0.548	12.307	FALSE	TRUE	FALSE	FALSE	Self > 4	0	0.002	0.004		0	0	0	0	0	5556
Scan: 80356 Run: 20210319_SFB1_SFB_JX_hsINO80_nucleosome_BS3_inSolution_S5_steppedHCD_273033 P1_K.LQAPMALFYPATFGIVGQKMTTLQHR.S P2_R.KTAISLFEGKbs3loopALGLDKAILHSIDCcmCcmSSDDTK.K 19 1	20210319_SFB1_SFB_JX_hsINO80_nucleosome_BS3_inSolution_S5_steppedHCD_273033	80356	20210319_SFB1_SFB_JX_hsINO80_nucleosome_BS3_inSolution_S5_steppedHCD_273033.HCD.FTMS.sil0.apl	52137	6	1098.9	6587.38	0.383	6	6587.36	0.362	ACTR8	ACTR8	FALSE	ACTR8	ACTR8	FALSE	LQAPMALFYPATFGIVGQKMTTLQHR	KTAISLFEGKbs3loopALGLDKAILHSIDCcmCcmSSDDTK	386	498	26	31	19	1	404	498	6	BS3	138.068	0	0	0.333	12.259	FALSE	TRUE	FALSE	FALSE	Self > 4	0	0.002	0.004		0	0	0	0	0	5552
Scan: 49003 Run: 20210319_SFB1_SFB_JX_hsINO80_nucleosome_BS3_inSolution_S5_steppedHCD_273033 P1_R.LGQTKQVTVYR.L P2_R.IPGKESLITDSGK.L 5 4	20210319_SFB1_SFB_JX_hsINO80_nucleosome_BS3_inSolution_S5_steppedHCD_273033	49003	20210319_SFB1_SFB_JX_hsINO80_nucleosome_BS3_inSolution_S5_steppedHCD_273033.HCD.FTMS.sil0.apl	42722	4	694.389	2773.53	0.528	4	2773.52	0.523	INO80		FALSE	INO80		FALSE	LGQTKQVTVYR	IPGKESLITDSGK	1213	1090	11	13	5	4	1217	1093	4	BS3	138.068	0	0	0.375	12.248	FALSE	TRUE	FALSE	FALSE	Self > 4	0	0.002	0.004		0	0	0	0	0	5551
Scan: 74893 Run: 20210319_SFB1_SFB_JX_hsINO80_nucleosome_BS3_inSolution_S5_steppedHCD_273033 P1_K.LQAPMALFYPATFGIVGQKMTTLQHR.S P2_R.EGLNKPESNEQR.Q 19 5	20210319_SFB1_SFB_JX_hsINO80_nucleosome_BS3_inSolution_S5_steppedHCD_273033	74893	20210319_SFB1_SFB_JX_hsINO80_nucleosome_BS3_inSolution_S5_steppedHCD_273033.HCD.FTMS.sil0.apl	50487	5	892.264	4456.28	0.281	5	4456.27	0.267	ACTR8	ACTR8	FALSE	ACTR8	ACTR8	FALSE	EGLNKPESNEQR	LQAPMALFYPATFGIVGQKMTTLQHR	95	386	12	26	5	19	99	404	5	BS3	138.068	0	0	0.48	12.239	FALSE	TRUE	FALSE	FALSE	Self > 4	0	0.002	0.004		0	0	0	0	0	5550
Scan: 57016 Run: 20210319_SFB1_SFB_JX_hsINO80_nucleosome_BS3_S5_steppedHCD_273033 P1_R.KVWLSIVK.K P2_K.KKbs3nh2HLSIEQLNAR.R 1 1	20210319_SFB1_SFB_JX_hsINO80_nucleosome_BS3_S5_steppedHCD_273033	57016	20210319_SFB1_SFB_JX_hsINO80_nucleosome_BS3_S5_steppedHCD_273033.HCD.FTMS.sil0.apl	41905	4	676.161	2700.62	0.616	4	2700.61	0.605	INO80		FALSE	INO80		FALSE	KVWLSIVK	KKbs3nh2HLSIEQLNAR	279	265	8	12	1	1	279	265	4	BS3	138.068	0	0	0.545	12.232	FALSE	TRUE	FALSE	FALSE	Self > 4	0	0.002	0.004		0	0	0	0	0	5393
Scan: 57838 Run: 20210319_SFB1_SFB_JX_hsINO80_nucleosome_BS3_inSolution_S5_steppedHCD_253035 P1_R.KVWLSIVK.K P2_K.KELPKANKbs3loopQK.A 1 1	20210319_SFB1_SFB_JX_hsINO80_nucleosome_BS3_inSolution_S5_steppedHCD_253035	57838	20210319_SFB1_SFB_JX_hsINO80_nucleosome_BS3_inSolution_S5_steppedHCD_253035.HCD.FTMS.sil0.apl	38972	3	811.163	2430.47	0.469	3	2430.46	0.461	INO80		FALSE	INO80		FALSE	KVWLSIVK	KELPKANKbs3loopQK	279	287	8	10	1	1	279	287	3	BS3	138.068	0	0	0.5	12.225	FALSE	TRUE	FALSE	FALSE	Self > 4	0	0.002	0.004		0	0	0	0	0	5397
Scan: 58261 Run: 20210319_SFB1_SFB_JX_hsINO80_nucleosome_BS3_inSolution_S5_steppedHCD_273033 P1_R.KTAISLFEGK.A P2_R.ILNKMoxPPSFR.R 1 4	20210319_SFB1_SFB_JX_hsINO80_nucleosome_BS3_inSolution_S5_steppedHCD_273033	58261	20210319_SFB1_SFB_JX_hsINO80_nucleosome_BS3_inSolution_S5_steppedHCD_273033.HCD.FTMS.sil0.apl	39068	4	613.096	2448.36	0.355	4	2448.34	0.345	ACTR8	ACTR8	FALSE	ACTR8	ACTR8	FALSE	KTAISLFEGK	ILNKMoxPPSFR	498	555	10	10	1	4	498	558	4	BS3	138.068	0	0	0.444	12.219	FALSE	TRUE	FALSE	FALSE	Self > 4	0	0.002	0.004		0	0	0	0	0	5547
Scan: 58949 Run: 20210319_SFB1_SFB_JX_hsINO80_nucleosome_BS3_inSolution_S5_steppedHCD_253035 P1_K.Kbs3nh2KHLSIEQLNAR.R P2_R.KVWLSIVK.K 2 1	20210319_SFB1_SFB_JX_hsINO80_nucleosome_BS3_inSolution_S5_steppedHCD_253035	58949	20210319_SFB1_SFB_JX_hsINO80_nucleosome_BS3_inSolution_S5_steppedHCD_253035.HCD.FTMS.sil0.apl	42057	3	901.212	2700.61	0.614	3	2700.61	0.605	INO80		FALSE	INO80		FALSE	KVWLSIVK	Kbs3nh2KHLSIEQLNAR	279	265	8	12	1	2	279	266	3	BS3	138.068	0	0	0.591	12.197	FALSE	TRUE	FALSE	FALSE	Self > 4	0	0.002	0.004		0	0	0	0	0	5439
Scan: 53293 Run: 20210319_SFB1_SFB_JX_hsINO80_nucleosome_BS3_S5_steppedHCD_273033 P1_K.SASKPIGFEGDLR.G P2_R.LKLIANNTTVER.R 4 2	20210319_SFB1_SFB_JX_hsINO80_nucleosome_BS3_S5_steppedHCD_273033	53293	20210319_SFB1_SFB_JX_hsINO80_nucleosome_BS3_S5_steppedHCD_273033.HCD.FTMS.sil0.apl	43436	4	722.152	2884.58	0.578	4	2884.57	0.566	ACTL6A	ACTL6A	FALSE	ACTR8	ACTR8	FALSE	LKLIANNTTVER	SASKPIGFEGDLR	378	444	12	13	2	4	379	447	4	BS3	138.068	0	0	0.417	12.123	FALSE	TRUE	FALSE	FALSE	Between > 4	0.006	0.008	0.012		0	0	0	0	0	6165
Scan: 64726 Run: 20210319_SFB1_SFB_JX_hsINO80_nucleosome_BS3_S5_steppedHCD_273033 P1_K.LLYQALKNK.I P2_K.EVVSLLLDDEELEKK.L 7 14	20210319_SFB1_SFB_JX_hsINO80_nucleosome_BS3_S5_steppedHCD_273033	64726	20210319_SFB1_SFB_JX_hsINO80_nucleosome_BS3_S5_steppedHCD_273033.HCD.FTMS.sil0.apl	43976	3	996.226	2985.66	0.658	3	2985.65	0.653	INO80		FALSE	INO80		FALSE	LLYQALKNK	EVVSLLLDDEELEKK	773	1263	9	15	7	14	779	1276	3	BS3	138.068	0	0	0.643	12.1	FALSE	TRUE	FALSE	FALSE	Self > 4	0	0.002	0.004		0	0	0	0	0	5418
Scan: 41676 Run: 20210319_SFB1_SFB_JX_hsINO80_nucleosome_BS3_inSolution_S5_steppedHCD_253035 P1_R.MVISGGNFKPDTLKPK.E P2_K.EKSEIQR.M 9 2	20210319_SFB1_SFB_JX_hsINO80_nucleosome_BS3_inSolution_S5_steppedHCD_253035	41676	20210319_SFB1_SFB_JX_hsINO80_nucleosome_BS3_inSolution_S5_steppedHCD_253035.HCD.FTMS.sil0.apl	42589	3	920.167	2757.48	0.479	3	2757.47	0.473	INO80		FALSE	INO80		FALSE	EKSEIQR	MVISGGNFKPDTLKPK	1240	1247	7	16	2	9	1241	1255	3	BS3	138.068	0	0	0.733	12.1	FALSE	TRUE	FALSE	FALSE	Self > 4	0	0.002	0.004		0	0	0	0	0	5249
Scan: 35902 Run: 20210319_SFB1_SFB_JX_hsINO80_nucleosome_BS3_inSolution_S5_steppedHCD_253035 P1_K.NCcmKETLPR.A P2_R.KSASKPIGFEGDLR.G 3 5	20210319_SFB1_SFB_JX_hsINO80_nucleosome_BS3_inSolution_S5_steppedHCD_253035	35902	20210319_SFB1_SFB_JX_hsINO80_nucleosome_BS3_inSolution_S5_steppedHCD_253035.HCD.FTMS.sil0.apl	41631	4	665.604	2658.39	0.386	4	2658.38	0.38	INO80		FALSE	ACTR8	ACTR8	FALSE	NCcmKETLPR	KSASKPIGFEGDLR	328	443	8	14	3	5	330	447	4	BS3	138.068	0	0	0.423	12.092	FALSE	TRUE	FALSE	FALSE	Between > 4	0.006	0.008	0.012		0.009	0	0	0	0	6163
Scan: 65879 Run: 20210319_SFB1_SFB_JX_hsINO80_nucleosome_BS3_inSolution_S5_steppedHCD_253035 P1_R.QNGLKMVDQAIWSK.K P2_R.KTAISLFEGK.A 5 1	20210319_SFB1_SFB_JX_hsINO80_nucleosome_BS3_inSolution_S5_steppedHCD_253035	65879	20210319_SFB1_SFB_JX_hsINO80_nucleosome_BS3_inSolution_S5_steppedHCD_253035.HCD.FTMS.sil0.apl	43468	4	712.891	2847.53	0.533	4	2847.52	0.52	ACTR8	ACTR8	FALSE	ACTR8	ACTR8	FALSE	KTAISLFEGK	QNGLKMVDQAIWSK	498	107	10	14	1	5	498	111	4	BS3	138.068	0	0	0.5	12.066	FALSE	TRUE	FALSE	FALSE	Self > 4	0	0.002	0.004		0	0	0	0	0	5541
Scan: 75118 Run: 20210319_SFB1_SFB_JX_hsINO80_nucleosome_BS3_inSolution_S5_steppedHCD_273033 P1_R.WKILLQFQCcmR.N P2_R.VKWQYMVLDEAQALK.S 2 2	20210319_SFB1_SFB_JX_hsINO80_nucleosome_BS3_inSolution_S5_steppedHCD_273033	75118	20210319_SFB1_SFB_JX_hsINO80_nucleosome_BS3_inSolution_S5_steppedHCD_273033.HCD.FTMS.sil0.apl	47010	4	838.454	3349.79	0.788	4	3349.77	0.772	INO80		FALSE	INO80		FALSE	VKWQYMVLDEAQALK	WKILLQFQCcmR	644	665	15	10	2	2	645	666	4	BS3	138.068	0	0	0.464	12.049	FALSE	TRUE	FALSE	FALSE	Self > 4	0	0.002	0.004		0	0	0	0	0	5539
Scan: 35606 Run: 20210319_SFB1_SFB_JX_hsINO80_nucleosome_BS3_inSolution_S5_steppedHCD_273033 P1_K.NCcmKETLPR.A P2_R.KSASKPIGFEGDLR.G 3 1	20210319_SFB1_SFB_JX_hsINO80_nucleosome_BS3_inSolution_S5_steppedHCD_273033	35606	20210319_SFB1_SFB_JX_hsINO80_nucleosome_BS3_inSolution_S5_steppedHCD_273033.HCD.FTMS.sil0.apl	41600	4	665.604	2658.39	0.385	4	2658.38	0.38	INO80		FALSE	ACTR8	ACTR8	FALSE	NCcmKETLPR	KSASKPIGFEGDLR	328	443	8	14	3	1	330	443	4	BS3	138.068	0	0	0.577	12.045	FALSE	TRUE	FALSE	FALSE	Between > 4	0.006	0.008	0.012		0	0	0	0	0	6106
Scan: 63658 Run: 20210319_SFB1_SFB_JX_hsINO80_nucleosome_BS3_inSolution_S5_steppedHCD_273033 P1_R.KDLYANTVLSGGTTMYPGIADR.M P2_K.IKIIAPPER.K 1 2	20210319_SFB1_SFB_JX_hsINO80_nucleosome_BS3_inSolution_S5_steppedHCD_273033	63658	20210319_SFB1_SFB_JX_hsINO80_nucleosome_BS3_inSolution_S5_steppedHCD_273033.HCD.FTMS.sil0.apl	48066	4	879.975	3515.87	0.873	4	3515.87	0.87	ACTB	ACTB	FALSE	ACTB	ACTB	FALSE	IKIIAPPER	KDLYANTVLSGGTTMYPGIADR	327	291	9	22	2	1	328	291	4	BS3	138.068	0	0	0.548	12.045	FALSE	TRUE	FALSE	FALSE	Self > 4	0	0.002	0.004		0	0	0	0	0	5538
Scan: 9300 Run: 20210319_SFB1_SFB_JX_hsINO80_nucleosome_BS3_S5_steppedHCD_253035 P1_R.KIKEDDAPR.T P2_R.KHLHTHGPR.V 1 1	20210319_SFB1_SFB_JX_hsINO80_nucleosome_BS3_S5_steppedHCD_253035	9300	20210319_SFB1_SFB_JX_hsINO80_nucleosome_BS3_S5_steppedHCD_253035.HCD.FTMS.sil0.apl	37559	6	382.714	2290.24	0.24	6	2290.23	0.229	YY1		FALSE	YY1		FALSE	KIKEDDAPR	KHLHTHGPR	286	315	9	9	1	1	286	315	6	BS3	138.068	0	0	0.5	12.043	FALSE	TRUE	FALSE	FALSE	Self > 4	0	0.002	0.004		0	0	0	0	0	5491
Scan: 69373 Run: 20210319_SFB1_SFB_JX_hsINO80_nucleosome_BS3_S5_steppedHCD_273033 P1_R.SQGDPEDPHDEHYLLATQSK.Q P2_K.LQAPMoxALFYPATFGIVGQKMTTLQHR.S 1 19	20210319_SFB1_SFB_JX_hsINO80_nucleosome_BS3_S5_steppedHCD_273033	69373	20210319_SFB1_SFB_JX_hsINO80_nucleosome_BS3_S5_steppedHCD_273033.HCD.FTMS.sil0.apl	49131	5	1068.73	5338.63	0.632	5	5338.61	0.607	ACTR8	ACTR8	FALSE	ACTR8	ACTR8	FALSE	SQGDPEDPHDEHYLLATQSK	LQAPMoxALFYPATFGIVGQKMTTLQHR	412	386	20	26	1	19	412	404	5	BS3	138.068	0	0	0.36	12.001	FALSE	TRUE	FALSE	FALSE	Self > 4	0	0.002	0.004		0	0	0	0	0	5536
Scan: 63392 Run: 20210319_SFB1_SFB_JX_hsINO80_nucleosome_BS3_inSolution_S5_steppedHCD_253035 P1_R.KSbs3ohASKPIGFEGDLR.G P2_K.EITALAPSTMKIK.I 5 11	20210319_SFB1_SFB_JX_hsINO80_nucleosome_BS3_inSolution_S5_steppedHCD_253035	63392	20210319_SFB1_SFB_JX_hsINO80_nucleosome_BS3_inSolution_S5_steppedHCD_253035.HCD.FTMS.sil0.apl	46023	4	800.947	3199.76	0.758	4	3199.74	0.741	ACTB	ACTB	FALSE	ACTR8	ACTR8	FALSE	EITALAPSTMKIK	KSbs3ohASKPIGFEGDLR	316	443	13	14	11	5	326	447	4	BS3	138.068	0	0	0.385	11.936	FALSE	TRUE	FALSE	FALSE	Between > 4	0.006	0.008	0.012		0.009	0	0	0	0	6155
Scan: 74008 Run: 20210319_SFB1_SFB_JX_hsINO80_nucleosome_BS3_inSolution_S5_steppedHCD_273033 P1_K.QVQIKTLEGEFSVTMWSSDEK.K P2_R.KVWLSIVK.K 5 1	20210319_SFB1_SFB_JX_hsINO80_nucleosome_BS3_inSolution_S5_steppedHCD_273033	74008	20210319_SFB1_SFB_JX_hsINO80_nucleosome_BS3_inSolution_S5_steppedHCD_273033.HCD.FTMS.sil0.apl	48205	4	888.728	3550.88	0.881	4	3550.86	0.863	INO80		FALSE	YY1		FALSE	KVWLSIVK	QVQIKTLEGEFSVTMWSSDEK	279	209	8	21	1	5	279	213	4	BS3	138.068	0	0	0.5	11.9	FALSE	TRUE	FALSE	FALSE	Between > 4	0.006	0.009	0.012		0.009	0	0	0.028	0.125	6154
Scan: 35603 Run: 20210319_SFB1_SFB_JX_hsINO80_nucleosome_BS3_S5_steppedHCD_253035 P1_R.KHTYMR.L P2_R.IPGKESLITDSGK.L 1 4	20210319_SFB1_SFB_JX_hsINO80_nucleosome_BS3_S5_steppedHCD_253035	35603	20210319_SFB1_SFB_JX_hsINO80_nucleosome_BS3_S5_steppedHCD_253035.HCD.FTMS.sil0.apl	37965	4	580.062	2316.22	0.22	4	2316.22	0.215	INO80		FALSE	INO80		FALSE	KHTYMR	IPGKESLITDSGK	1141	1090	6	13	1	4	1141	1093	4	BS3	138.068	0	0	0.542	11.883	FALSE	TRUE	FALSE	FALSE	Self > 4	0	0.002	0.004		0	0	0	0	0	5241
Scan: 62631 Run: 20210319_SFB1_SFB_JX_hsINO80_nucleosome_BS3_inSolution_S5_steppedHCD_273033 P1_R.KTAISLFEGK.A P2_K.EITALAPSTMKIK.I 1 11	20210319_SFB1_SFB_JX_hsINO80_nucleosome_BS3_inSolution_S5_steppedHCD_273033	62631	20210319_SFB1_SFB_JX_hsINO80_nucleosome_BS3_inSolution_S5_steppedHCD_273033.HCD.FTMS.sil0.apl	41341	4	659.129	2632.49	0.486	4	2632.48	0.476	ACTB	ACTB	FALSE	ACTR8	ACTR8	FALSE	EITALAPSTMKIK	KTAISLFEGK	316	498	13	10	11	1	326	498	4	BS3	138.068	0	0	0.583	11.881	FALSE	TRUE	FALSE	FALSE	Between > 4	0.006	0.009	0.013		0	0	0	0	0	6152
Scan: 76723 Run: 20210319_SFB1_SFB_JX_hsINO80_nucleosome_BS3_inSolution_S5_steppedHCD_273033 P1_R.KTAISLFEGKALGLDKbs3loopAILHSIDCcmCcmSSDDTK.K P2_R.EGLNKPESNEQR.Q 1 5	20210319_SFB1_SFB_JX_hsINO80_nucleosome_BS3_inSolution_S5_steppedHCD_273033	76723	20210319_SFB1_SFB_JX_hsINO80_nucleosome_BS3_inSolution_S5_steppedHCD_273033.HCD.FTMS.sil0.apl	51430	5	1014.71	5068.51	0.51	5	5068.5	0.501	ACTR8	ACTR8	FALSE	ACTR8	ACTR8	FALSE	EGLNKPESNEQR	KTAISLFEGKALGLDKbs3loopAILHSIDCcmCcmSSDDTK	95	498	12	31	5	1	99	498	5	BS3	138.068	0	0	0.45	11.8	FALSE	TRUE	FALSE	FALSE	Self > 4	0	0.002	0.004		0	0	0	0	0	5531
Scan: 53759 Run: 20210319_SFB1_SFB_JX_hsINO80_nucleosome_BS3_S5_steppedHCD_253035 P1_K.MVDQAIWSKK.M P2_R.ILNKMoxPPSFR.R 9 4	20210319_SFB1_SFB_JX_hsINO80_nucleosome_BS3_S5_steppedHCD_253035	53759	20210319_SFB1_SFB_JX_hsINO80_nucleosome_BS3_S5_steppedHCD_253035.HCD.FTMS.sil0.apl	40725	3	854.462	2560.36	0.365	3	2560.36	0.355	ACTR8	ACTR8	FALSE	ACTR8	ACTR8	FALSE	ILNKMoxPPSFR	MVDQAIWSKK	555	112	10	10	4	9	558	120	3	BS3	138.068	0	0	0.5	11.76	FALSE	TRUE	FALSE	FALSE	Self > 4	0	0.002	0.004		0	0	0	0	0	5429
Scan: 77968 Run: 20210319_SFB1_SFB_JX_hsINO80_nucleosome_BS3_inSolution_S5_steppedHCD_253035 P1_R.KTAISLFEGKALGLDKbs3loopAILHSIDCcmCcmSSDDTK.K P2_R.ILNKMPPSFR.R 1 4	20210319_SFB1_SFB_JX_hsINO80_nucleosome_BS3_inSolution_S5_steppedHCD_253035	77968	20210319_SFB1_SFB_JX_hsINO80_nucleosome_BS3_inSolution_S5_steppedHCD_253035.HCD.FTMS.sil0.apl	50867	5	975.112	4870.52	0.524	5	4870.5	0.496	ACTR8	ACTR8	FALSE	ACTR8	ACTR8	FALSE	ILNKMPPSFR	KTAISLFEGKALGLDKbs3loopAILHSIDCcmCcmSSDDTK	555	498	10	31	4	1	558	498	5	BS3	138.068	0	0	0.467	11.713	FALSE	TRUE	FALSE	FALSE	Self > 4	0	0.002	0.004		0	0	0	0	0	5526
Scan: 77947 Run: 20210319_SFB1_SFB_JX_hsINO80_nucleosome_BS3_inSolution_S5_steppedHCD_273033 P1_R.KTAISLFEGKALGLDKbs3loopAILHSIDCcmCcmSSDDTK.K P2_R.ILNKMPPSFR.R 1 4	20210319_SFB1_SFB_JX_hsINO80_nucleosome_BS3_inSolution_S5_steppedHCD_273033	77947	20210319_SFB1_SFB_JX_hsINO80_nucleosome_BS3_inSolution_S5_steppedHCD_273033.HCD.FTMS.sil0.apl	51124	4	1218.64	4870.52	0.519	4	4870.5	0.496	ACTR8	ACTR8	FALSE	ACTR8	ACTR8	FALSE	ILNKMPPSFR	KTAISLFEGKALGLDKbs3loopAILHSIDCcmCcmSSDDTK	555	498	10	31	4	1	558	498	4	BS3	138.068	0	0	0.433	11.688	FALSE	TRUE	FALSE	FALSE	Self > 4	0	0.002	0.005		0	0	0	0	0	5526
Scan: 56064 Run: 20210319_SFB1_SFB_JX_hsINO80_nucleosome_BS3_inSolution_S5_steppedHCD_273033 P1_K.QQGQPLYKDSWLLR.E P2_R.EGLNKPESNEQR.Q 8 5	20210319_SFB1_SFB_JX_hsINO80_nucleosome_BS3_inSolution_S5_steppedHCD_273033	56064	20210319_SFB1_SFB_JX_hsINO80_nucleosome_BS3_inSolution_S5_steppedHCD_273033.HCD.FTMS.sil0.apl	46533	3	1090.56	3268.66	0.662	3	3268.65	0.648	ACTR8	ACTR8	FALSE	ACTR8	ACTR8	FALSE	EGLNKPESNEQR	QQGQPLYKDSWLLR	95	81	12	14	5	8	99	88	3	BS3	138.068	0	0	0.615	11.686	FALSE	TRUE	FALSE	FALSE	Self > 4	0	0.002	0.005		0	0	0	0	0	5516
Scan: 54434 Run: 20210319_SFB1_SFB_JX_hsINO80_nucleosome_BS3_S5_steppedHCD_273033 P1_R.KVWLSIVK.K P2_K.KELPKbs3nh2ANK.Q 1 1	20210319_SFB1_SFB_JX_hsINO80_nucleosome_BS3_S5_steppedHCD_273033	54434	20210319_SFB1_SFB_JX_hsINO80_nucleosome_BS3_S5_steppedHCD_273033.HCD.FTMS.sil0.apl	35810	4	548.842	2191.34	0.34	4	2191.33	0.334	INO80		FALSE	INO80		FALSE	KVWLSIVK	KELPKbs3nh2ANK	279	287	8	8	1	1	279	287	4	BS3	138.068	0	0	0.571	11.686	FALSE	TRUE	FALSE	FALSE	Self > 4	0	0.002	0.005		0	0	0	0	0	5524
Scan: 56025 Run: 20210319_SFB1_SFB_JX_hsINO80_nucleosome_BS3_S5_steppedHCD_253035 P1_R.LGQTKQVTVYR.L P2_R.AGEDIPQPTIFNGKLK.G 5 14	20210319_SFB1_SFB_JX_hsINO80_nucleosome_BS3_S5_steppedHCD_253035	56025	20210319_SFB1_SFB_JX_hsINO80_nucleosome_BS3_S5_steppedHCD_253035.HCD.FTMS.sil0.apl	44998	4	790.188	3156.72	0.724	4	3156.72	0.718	INO80		FALSE	INO80		FALSE	LGQTKQVTVYR	AGEDIPQPTIFNGKLK	1213	504	11	16	5	14	1217	517	4	BS3	138.068	0	0	0.533	11.654	FALSE	TRUE	FALSE	FALSE	Self > 4	0	0.002	0.005		0	0	0	0	0	5477
Scan: 65758 Run: 20210319_SFB1_SFB_JX_hsINO80_nucleosome_BS3_inSolution_S5_steppedHCD_273033 P1_R.KGINEESCcmFSFLR.F P2_K.DLYANTVLSGGTTMoxYPGIADR.M 1 13	20210319_SFB1_SFB_JX_hsINO80_nucleosome_BS3_inSolution_S5_steppedHCD_273033	65758	20210319_SFB1_SFB_JX_hsINO80_nucleosome_BS3_inSolution_S5_steppedHCD_273033.HCD.FTMS.sil0.apl	49570	3	1318.97	3953.9	0.9	3	3953.88	0.882	INO80		FALSE	ACTB	ACTB	FALSE	KGINEESCcmFSFLR	DLYANTVLSGGTTMoxYPGIADR	880	292	13	21	1	13	880	304	3	BS3	138.068	0	0	0.35	11.631	FALSE	TRUE	FALSE	FALSE	Between > 4	0.006	0.009	0.015		0.009	0	0	0.028	0	6148
Scan: 25894 Run: 20210319_SFB1_SFB_JX_hsINO80_nucleosome_BS3_inSolution_S5_steppedHCD_273033 P1_K.RAEKEALEQR.K P2_R.KLDEEMR.E 4 1	20210319_SFB1_SFB_JX_hsINO80_nucleosome_BS3_inSolution_S5_steppedHCD_273033	25894	20210319_SFB1_SFB_JX_hsINO80_nucleosome_BS3_inSolution_S5_steppedHCD_273033.HCD.FTMS.sil0.apl	36862	5	458.241	2286.17	0.17	5	2286.16	0.164	INO80		FALSE	INO80		FALSE	KLDEEMR	RAEKEALEQR	370	360	7	10	1	4	370	363	5	BS3	138.068	0	0	0.667	11.611	FALSE	TRUE	FALSE	FALSE	Self > 4	0	0.002	0.005		0	0	0	0	0	5522
Scan: 80490 Run: 20210319_SFB1_SFB_JX_hsINO80_nucleosome_BS3_inSolution_S5_steppedHCD_253035 P1_K.LQAPMALFYPATFGIVGQKMTTLQHR.S P2_R.KTAISLFEGKALGLDKbs3loopAILHSIDCcmCcmSSDDTK.K 19 1	20210319_SFB1_SFB_JX_hsINO80_nucleosome_BS3_inSolution_S5_steppedHCD_253035	80490	20210319_SFB1_SFB_JX_hsINO80_nucleosome_BS3_inSolution_S5_steppedHCD_253035.HCD.FTMS.sil0.apl	51841	6	1098.9	6587.38	0.382	6	6587.36	0.362	ACTR8	ACTR8	FALSE	ACTR8	ACTR8	FALSE	LQAPMALFYPATFGIVGQKMTTLQHR	KTAISLFEGKALGLDKbs3loopAILHSIDCcmCcmSSDDTK	386	498	26	31	19	1	404	498	6	BS3	138.068	0	0	0.2	11.544	FALSE	TRUE	FALSE	FALSE	Self > 4	0	0.002	0.005		0	0	0	0	0	5458
Scan: 59929 Run: 20210319_SFB1_SFB_JX_hsINO80_nucleosome_BS3_inSolution_S5_steppedHCD_273033 P1_R.LHMILKPFMLR.R P2_K.DIESHAENKSAIDENQLSR.L 6 9	20210319_SFB1_SFB_JX_hsINO80_nucleosome_BS3_inSolution_S5_steppedHCD_273033	59929	20210319_SFB1_SFB_JX_hsINO80_nucleosome_BS3_inSolution_S5_steppedHCD_273033.HCD.FTMS.sil0.apl	48826	5	739.188	3690.9	0.904	5	3690.89	0.886	INO80		FALSE	INO80		FALSE	LHMILKPFMLR	DIESHAENKSAIDENQLSR	735	716	11	19	6	9	740	724	5	BS3	138.068	0	0	0.472	11.514	FALSE	TRUE	FALSE	FALSE	Self > 4	0	0.002	0.005		0	0	0	0	0	5488
Scan: 21418 Run: 20210319_SFB1_SFB_JX_hsINO80_nucleosome_BS3_inSolution_S5_steppedHCD_273033 P1_K.QEQSAKATADR.K P2_K.NCcmKETLPR.A 6 3	20210319_SFB1_SFB_JX_hsINO80_nucleosome_BS3_inSolution_S5_steppedHCD_273033	21418	20210319_SFB1_SFB_JX_hsINO80_nucleosome_BS3_inSolution_S5_steppedHCD_273033.HCD.FTMS.sil0.apl	37869	3	787.063	2358.17	0.167	3	2358.16	0.16	INO80		FALSE	ACTR8	ACTR8	FALSE	NCcmKETLPR	QEQSAKATADR	328	432	8	11	3	6	330	437	3	BS3	138.068	0	0	0.65	11.484	FALSE	TRUE	FALSE	FALSE	Between > 4	0.006	0.009	0.015		0.009	0	0	0	0	5946
Scan: 43848 Run: 20210319_SFB1_SFB_JX_hsINO80_nucleosome_BS3_S5_steppedHCD_273033 P1_R.LKLIANNTTVER.R P2_K.ELPKbs3nh2ANKQK.A 2 7	20210319_SFB1_SFB_JX_hsINO80_nucleosome_BS3_S5_steppedHCD_273033	43848	20210319_SFB1_SFB_JX_hsINO80_nucleosome_BS3_S5_steppedHCD_273033.HCD.FTMS.sil0.apl	42065	3	907.198	2718.57	0.572	3	2718.56	0.564	INO80		FALSE	ACTL6A	ACTL6A	FALSE	ELPKbs3nh2ANKQK	LKLIANNTTVER	288	378	9	12	7	2	294	379	3	BS3	138.068	0	0	0.409	11.474	FALSE	TRUE	FALSE	FALSE	Between > 4	0.006	0.009	0.015		0.009	0	0	0	0	5928
Scan: 56381 Run: 20210319_SFB1_SFB_JX_hsINO80_nucleosome_BS3_inSolution_S5_steppedHCD_253035 P1_K.QQGQPLYKDSWLLR.E P2_R.EGLNKPESNEQR.Q 8 5	20210319_SFB1_SFB_JX_hsINO80_nucleosome_BS3_inSolution_S5_steppedHCD_253035	56381	20210319_SFB1_SFB_JX_hsINO80_nucleosome_BS3_inSolution_S5_steppedHCD_253035.HCD.FTMS.sil0.apl	46424	4	818.173	3268.66	0.662	4	3268.65	0.648	ACTR8	ACTR8	FALSE	ACTR8	ACTR8	FALSE	EGLNKPESNEQR	QQGQPLYKDSWLLR	95	81	12	14	5	8	99	88	4	BS3	138.068	0	0	0.538	11.437	FALSE	TRUE	FALSE	FALSE	Self > 4	0	0.002	0.005		0	0	0	0	0	5516
Scan: 66134 Run: 20210319_SFB1_SFB_JX_hsINO80_nucleosome_BS3_inSolution_S5_steppedHCD_253035 P1_R.KGINEESCcmFSFLR.F P2_K.DLYANTVLSGGTTMoxYPGIADR.M 1 12	20210319_SFB1_SFB_JX_hsINO80_nucleosome_BS3_inSolution_S5_steppedHCD_253035	66134	20210319_SFB1_SFB_JX_hsINO80_nucleosome_BS3_inSolution_S5_steppedHCD_253035.HCD.FTMS.sil0.apl	49323	3	1318.97	3953.9	0.898	3	3953.88	0.882	INO80		FALSE	ACTB	ACTB	FALSE	KGINEESCcmFSFLR	DLYANTVLSGGTTMoxYPGIADR	880	292	13	21	1	12	880	303	3	BS3	138.068	0	0	0.417	11.404	FALSE	TRUE	FALSE	FALSE	Between > 4	0.006	0.009	0.016		0.009	0	0	0.028	0	6143
Scan: 57323 Run: 20210319_SFB1_SFB_JX_hsINO80_nucleosome_BS3_S5_steppedHCD_253035 P1_R.KVWLSIVK.K P2_K.KELPKbs3ohANK.Q 1 1	20210319_SFB1_SFB_JX_hsINO80_nucleosome_BS3_S5_steppedHCD_253035	57323	20210319_SFB1_SFB_JX_hsINO80_nucleosome_BS3_S5_steppedHCD_253035.HCD.FTMS.sil0.apl	35830	4	549.089	2192.33	0.326	4	2192.32	0.318	INO80		FALSE	INO80		FALSE	KVWLSIVK	KELPKbs3ohANK	279	287	8	8	1	1	279	287	4	BS3	138.068	0	0	0.643	11.396	FALSE	TRUE	FALSE	FALSE	Self > 4	0	0.002	0.005		0	0	0	0	0	5514
Scan: 77938 Run: 20210319_SFB1_SFB_JX_hsINO80_nucleosome_BS3_inSolution_S5_steppedHCD_253035 P1_K.LKGYQLK.G P2_K.DVENELSDKIEILMYCcmQLTSR.Q 2 9	20210319_SFB1_SFB_JX_hsINO80_nucleosome_BS3_inSolution_S5_steppedHCD_253035	77938	20210319_SFB1_SFB_JX_hsINO80_nucleosome_BS3_inSolution_S5_steppedHCD_253035.HCD.FTMS.sil0.apl	47973	4	886.462	3541.82	0.817	4	3541.8	0.805	INO80		FALSE	INO80		FALSE	LKGYQLK	DVENELSDKIEILMYCcmQLTSR	518	750	7	21	2	9	519	758	4	BS3	138.068	0	0	0.525	11.359	FALSE	TRUE	FALSE	FALSE	Self > 4	0	0.002	0.005		0	0	0	0	0	5512
Scan: 66301 Run: 20210319_SFB1_SFB_JX_hsINO80_nucleosome_BS3_S5_steppedHCD_253035 P1_R.MVISGGNFKPDTLKPKEVVSLLLDDEELEK.K P2_R.AKEKSEIQR.M 16 4	20210319_SFB1_SFB_JX_hsINO80_nucleosome_BS3_S5_steppedHCD_253035	66301	20210319_SFB1_SFB_JX_hsINO80_nucleosome_BS3_S5_steppedHCD_253035.HCD.FTMS.sil0.apl	48702	6	762.414	4568.44	0.439	6	4568.43	0.43	INO80		FALSE	INO80		FALSE	AKEKSEIQR	MVISGGNFKPDTLKPKEVVSLLLDDEELEK	1238	1247	9	30	4	16	1241	1262	6	BS3	138.068	0	0	0.293	11.34	FALSE	TRUE	FALSE	FALSE	Self > 4	0	0.002	0.005		0	0	0	0	0	5511
Scan: 6940 Run: 20210319_SFB1_SFB_JX_hsINO80_nucleosome_BS3_inSolution_S5_steppedHCD_273033 P1_R.GRPKGSGSTAK.G P2_K.GAGKGR.S 4 4	20210319_SFB1_SFB_JX_hsINO80_nucleosome_BS3_inSolution_S5_steppedHCD_273033	6940	20210319_SFB1_SFB_JX_hsINO80_nucleosome_BS3_inSolution_S5_steppedHCD_273033.HCD.FTMS.sil0.apl	25926	4	432.744	1726.95	0.948	4	1726.94	0.944	INO80		FALSE	INO80		FALSE	GAGKGR	GRPKGSGSTAK	1443	1432	6	11	4	4	1446	1435	4	BS3	138.068	0	0	0.5	11.325	FALSE	TRUE	FALSE	FALSE	Self > 4	0	0.002	0.005		0	0	0	0	0	5153
Scan: 22637 Run: 20210319_SFB1_SFB_JX_hsINO80_nucleosome_BS3_S5_steppedHCD_273033 P1_R.LDGSSKISER.R P2_R.KHTYMR.L 6 1	20210319_SFB1_SFB_JX_hsINO80_nucleosome_BS3_S5_steppedHCD_273033	22637	20210319_SFB1_SFB_JX_hsINO80_nucleosome_BS3_S5_steppedHCD_273033.HCD.FTMS.sil0.apl	33908	4	516.771	2063.05	0.054	4	2063.05	0.047	INO80		FALSE	INO80		FALSE	KHTYMR	LDGSSKISER	1141	1147	6	10	1	6	1141	1152	4	BS3	138.068	0	0	0.833	11.286	FALSE	TRUE	FALSE	FALSE	Self > 4	0	0.002	0.005		0	0	0	0	0	5372
Scan: 17164 Run: 20210319_SFB1_SFB_JX_hsINO80_nucleosome_BS3_S5_steppedHCD_253035 P1_R.LKSQGHR.V P2_R.LDGSSKISER.R 2 6	20210319_SFB1_SFB_JX_hsINO80_nucleosome_BS3_S5_steppedHCD_253035	17164	20210319_SFB1_SFB_JX_hsINO80_nucleosome_BS3_S5_steppedHCD_253035.HCD.FTMS.sil0.apl	33738	4	514.281	2053.09	0.095	4	2053.09	0.092	INO80		FALSE	INO80		FALSE	LKSQGHR	LDGSSKISER	1113	1147	7	10	2	6	1114	1152	4	BS3	138.068	0	0	0.722	11.285	FALSE	TRUE	FALSE	FALSE	Self > 4	0	0.002	0.005		0	0	0	0	0	5323
Scan: 74676 Run: 20210319_SFB1_SFB_JX_hsINO80_nucleosome_BS3_inSolution_S5_steppedHCD_273033 P1_R.KDLYbs3nh2ANTVLSGGTTMYPGIADR.M P2_K.EITALAPSTMKIKIIAPPER.K 1 11	20210319_SFB1_SFB_JX_hsINO80_nucleosome_BS3_inSolution_S5_steppedHCD_273033	74676	20210319_SFB1_SFB_JX_hsINO80_nucleosome_BS3_inSolution_S5_steppedHCD_273033.HCD.FTMS.sil0.apl	51073	4	1204.4	4813.59	0.587	4	4813.56	0.565	ACTB	ACTB	FALSE	ACTB	ACTB	FALSE	EITALAPSTMKIKIIAPPER	KDLYbs3nh2ANTVLSGGTTMYPGIADR	316	291	20	22	11	1	326	291	4	BS3	138.068	0	0	0.357	11.261	FALSE	TRUE	FALSE	FALSE	Self > 4	0	0.002	0.005		0	0	0	0	0	5506
Scan: 65685 Run: 20210319_SFB1_SFB_JX_hsINO80_nucleosome_BS3_inSolution_S5_steppedHCD_253035 P1_K.MVDQAIWSKKbs3ohMSNGTR.R P2_R.ILNKMPPSFR.R 9 4	20210319_SFB1_SFB_JX_hsINO80_nucleosome_BS3_inSolution_S5_steppedHCD_253035	65685	20210319_SFB1_SFB_JX_hsINO80_nucleosome_BS3_inSolution_S5_steppedHCD_253035.HCD.FTMS.sil0.apl	46892	4	837.691	3346.73	0.734	4	3346.72	0.724	ACTR8	ACTR8	FALSE	ACTR8	ACTR8	FALSE	ILNKMPPSFR	MVDQAIWSKKbs3ohMSNGTR	555	112	10	16	4	9	558	120	4	BS3	138.068	0	0	0.533	11.257	FALSE	TRUE	FALSE	FALSE	Self > 4	0	0.002	0.005		0	0	0	0	0	5505
Scan: 21071 Run: 20210319_SFB1_SFB_JX_hsINO80_nucleosome_BS3_S5_steppedHCD_253035 P1_R.KRAEKEALEQR.K P2_R.KLDEEMR.E 5 1	20210319_SFB1_SFB_JX_hsINO80_nucleosome_BS3_S5_steppedHCD_253035	21071	20210319_SFB1_SFB_JX_hsINO80_nucleosome_BS3_S5_steppedHCD_253035.HCD.FTMS.sil0.apl	39272	4	604.575	2414.27	0.269	4	2414.26	0.259	INO80		FALSE	INO80		FALSE	KLDEEMR	KRAEKEALEQR	370	359	7	11	1	5	370	363	4	BS3	138.068	0	0	0.75	11.211	FALSE	TRUE	FALSE	FALSE	Self > 4	0	0.002	0.005		0	0	0	0	0	5230
Scan: 80321 Run: 20210319_SFB1_SFB_JX_hsINO80_nucleosome_BS3_inSolution_S5_steppedHCD_273033 P1_R.Kbs3loopTAISLFEGKALGLDKAILHSIDCcmCcmSSDDTK.K P2_R.ILNKMPPSFR.R 16 4	20210319_SFB1_SFB_JX_hsINO80_nucleosome_BS3_inSolution_S5_steppedHCD_273033	80321	20210319_SFB1_SFB_JX_hsINO80_nucleosome_BS3_inSolution_S5_steppedHCD_273033.HCD.FTMS.sil0.apl	51120	5	975.108	4870.51	0.505	5	4870.5	0.496	ACTR8	ACTR8	FALSE	ACTR8	ACTR8	FALSE	ILNKMPPSFR	Kbs3loopTAISLFEGKALGLDKAILHSIDCcmCcmSSDDTK	555	498	10	31	4	16	558	513	5	BS3	138.068	0	0	0.3	11.167	FALSE	TRUE	FALSE	FALSE	Self > 4	0	0.002	0.005		0	0	0	0	0	5503
Scan: 58926 Run: 20210319_SFB1_SFB_JX_hsINO80_nucleosome_BS3_inSolution_S5_steppedHCD_253035 P1_R.KVWLSIVK.K P2_K.FSHDAPPPGTKbs3loopKKHLSIEQLNAR.R 1 13	20210319_SFB1_SFB_JX_hsINO80_nucleosome_BS3_inSolution_S5_steppedHCD_253035	58926	20210319_SFB1_SFB_JX_hsINO80_nucleosome_BS3_inSolution_S5_steppedHCD_253035.HCD.FTMS.sil0.apl	48985	5	764.835	3819.14	0.138	5	3818.12	0.125	INO80		FALSE	INO80		FALSE	KVWLSIVK	FSHDAPPPGTKbs3loopKKHLSIEQLNAR	279	254	8	23	1	13	279	266	5	BS3	138.068	0	0	0.409	11.165	FALSE	TRUE	FALSE	FALSE	Self > 4	0	0.002	0.005		0	0	0	0	0	5500
Scan: 58926 Run: 20210319_SFB1_SFB_JX_hsINO80_nucleosome_BS3_inSolution_S5_steppedHCD_253035 P1_R.KVWLSIVK.K P2_K.FSHDAPPPGTKKKbs3loopHLSIEQLNAR.R 1 12	20210319_SFB1_SFB_JX_hsINO80_nucleosome_BS3_inSolution_S5_steppedHCD_253035	58926	20210319_SFB1_SFB_JX_hsINO80_nucleosome_BS3_inSolution_S5_steppedHCD_253035.HCD.FTMS.sil0.apl	48985	5	764.634	3818.13	0.134	5	3818.12	0.125	INO80		FALSE	INO80		FALSE	KVWLSIVK	FSHDAPPPGTKKKbs3loopHLSIEQLNAR	279	254	8	23	1	12	279	265	5	BS3	138.068	0	0	0.409	11.165	FALSE	TRUE	FALSE	FALSE	Self > 4	0	0.002	0.005		0	0	0	0	0	5304
Scan: 50703 Run: 20210319_SFB1_SFB_JX_hsINO80_nucleosome_BS3_inSolution_S5_steppedHCD_273033 P1_R.KQGKGTNPSGGR.- P2_K.GNNVPGNPKNLHMTbs3loopSSLAPDSLVR.K 4 9	20210319_SFB1_SFB_JX_hsINO80_nucleosome_BS3_inSolution_S5_steppedHCD_273033	50703	20210319_SFB1_SFB_JX_hsINO80_nucleosome_BS3_inSolution_S5_steppedHCD_273033.HCD.FTMS.sil0.apl	49627	4	995.77	3979.05	0.049	4	3979.03	0.033	INO80		FALSE	INO80		FALSE	KQGKGTNPSGGR	GNNVPGNPKNLHMTbs3loopSSLAPDSLVR	1545	1521	12	24	4	9	1548	1529	4	BS3	138.068	0	0	0.478	11.163	FALSE	TRUE	FALSE	FALSE	Self > 4	0	0.002	0.005		0	0	0	0	0	5499
Scan: 50928 Run: 20210319_SFB1_SFB_JX_hsINO80_nucleosome_BS3_S5_steppedHCD_253035 P1_R.KSASKPIGFEGDLR.G P2_K.EITALAPSTMKIK.I 1 11	20210319_SFB1_SFB_JX_hsINO80_nucleosome_BS3_S5_steppedHCD_253035	50928	20210319_SFB1_SFB_JX_hsINO80_nucleosome_BS3_S5_steppedHCD_253035.HCD.FTMS.sil0.apl	44280	5	609.743	3043.68	0.676	5	3043.66	0.663	ACTB	ACTB	FALSE	ACTR8	ACTR8	FALSE	EITALAPSTMKIK	KSASKPIGFEGDLR	316	443	13	14	11	1	326	443	5	BS3	138.068	0	0	0.423	11.151	FALSE	TRUE	FALSE	FALSE	Between > 4	0.006	0.01	0.017		0	0	0	0	0	6130
Scan: 49090 Run: 20210319_SFB1_SFB_JX_hsINO80_nucleosome_BS3_inSolution_S5_steppedHCD_253035 P1_R.MVISGGNFKPDTLKPK.E P2_R.LGQTKQVTVYR.L 9 5	20210319_SFB1_SFB_JX_hsINO80_nucleosome_BS3_inSolution_S5_steppedHCD_253035	49090	20210319_SFB1_SFB_JX_hsINO80_nucleosome_BS3_inSolution_S5_steppedHCD_253035.HCD.FTMS.sil0.apl	45781	4	791.193	3160.74	0.741	4	3160.73	0.732	INO80		FALSE	INO80		FALSE	LGQTKQVTVYR	MVISGGNFKPDTLKPK	1213	1247	11	16	5	9	1217	1255	4	BS3	138.068	0	0	0.367	11.085	FALSE	TRUE	FALSE	FALSE	Self > 4	0	0.002	0.005		0	0	0	0	0	5386
Scan: 63515 Run: 20210319_SFB1_SFB_JX_hsINO80_nucleosome_BS3_inSolution_S5_steppedHCD_253035 P1_R.KTAISLFEGK.A P2_K.ALGLDKAILHSIDCcmCcmSSDDTKK.K 1 6	20210319_SFB1_SFB_JX_hsINO80_nucleosome_BS3_inSolution_S5_steppedHCD_253035	63515	20210319_SFB1_SFB_JX_hsINO80_nucleosome_BS3_inSolution_S5_steppedHCD_253035.HCD.FTMS.sil0.apl	48523	6	613.821	3676.88	0.884	6	3676.87	0.869	ACTR8	ACTR8	FALSE	ACTR8	ACTR8	FALSE	KTAISLFEGK	ALGLDKAILHSIDCcmCcmSSDDTKK	498	508	10	22	1	6	498	513	6	BS3	138.068	0	0	0.333	11.082	FALSE	TRUE	FALSE	FALSE	Self > 4	0	0.002	0.005		0	0	0	0	0	5494
Scan: 59861 Run: 20210319_SFB1_SFB_JX_hsINO80_nucleosome_BS3_S5_steppedHCD_253035 P1_R.AGEDIPQPTIFNGKLK.G P2_R.AANKSGTGFGESYSLANPSIR.A 14 4	20210319_SFB1_SFB_JX_hsINO80_nucleosome_BS3_S5_steppedHCD_253035	59861	20210319_SFB1_SFB_JX_hsINO80_nucleosome_BS3_S5_steppedHCD_253035.HCD.FTMS.sil0.apl	48075	4	998.771	3991.05	0.054	4	3991.03	0.033	INO80		FALSE	INO80		FALSE	AGEDIPQPTIFNGKLK	AANKSGTGFGESYSLANPSIR	504	483	16	21	14	4	517	486	4	BS3	138.068	0	0	0.425	11.029	FALSE	TRUE	FALSE	FALSE	Self > 4	0	0.002	0.005		0	0	0	0	0	5493
Scan: 53570 Run: 20210319_SFB1_SFB_JX_hsINO80_nucleosome_BS3_inSolution_S5_steppedHCD_273033 P1_R.KSASKPIGFEGDLR.G P2_R.AALQAQKNCcmKbs3loopETLPR.A 1 7	20210319_SFB1_SFB_JX_hsINO80_nucleosome_BS3_inSolution_S5_steppedHCD_273033	53570	20210319_SFB1_SFB_JX_hsINO80_nucleosome_BS3_inSolution_S5_steppedHCD_273033.HCD.FTMS.sil0.apl	48022	4	877.723	3506.86	0.862	4	3506.86	0.856	INO80		FALSE	ACTR8	ACTR8	FALSE	AALQAQKNCcmKbs3loopETLPR	KSASKPIGFEGDLR	321	443	15	14	7	1	327	443	4	BS3	138.068	0	0	0.346	11.002	FALSE	TRUE	FALSE	FALSE	Between > 4	0.006	0.01	0.019		0.018	0	0	0.028	0	6129
Scan: 9306 Run: 20210319_SFB1_SFB_JX_hsINO80_nucleosome_BS3_S5_steppedHCD_253035 P1_R.KIKEDDAPR.T P2_R.KHLHTHGPR.V 1 1	20210319_SFB1_SFB_JX_hsINO80_nucleosome_BS3_S5_steppedHCD_253035	9306	20210319_SFB1_SFB_JX_hsINO80_nucleosome_BS3_S5_steppedHCD_253035.HCD.FTMS.sil0.apl	37554	5	459.055	2290.24	0.237	5	2290.23	0.229	YY1		FALSE	YY1		FALSE	KIKEDDAPR	KHLHTHGPR	286	315	9	9	1	1	286	315	5	BS3	138.068	0	0	0.625	10.986	FALSE	TRUE	FALSE	FALSE	Self > 4	0	0.002	0.005		0	0	0	0	0	5491
Scan: 42856 Run: 20210319_SFB1_SFB_JX_hsINO80_nucleosome_BS3_inSolution_S5_steppedHCD_273033 P1_R.MVISGGNFKPDTLKPK.E P2_K.EKSEIQR.M 14 2	20210319_SFB1_SFB_JX_hsINO80_nucleosome_BS3_inSolution_S5_steppedHCD_273033	42856	20210319_SFB1_SFB_JX_hsINO80_nucleosome_BS3_inSolution_S5_steppedHCD_273033.HCD.FTMS.sil0.apl	42562	3	920.169	2757.48	0.484	3	2757.47	0.473	INO80		FALSE	INO80		FALSE	EKSEIQR	MVISGGNFKPDTLKPK	1240	1247	7	16	2	14	1241	1260	3	BS3	138.068	0	0	0.667	10.964	FALSE	TRUE	FALSE	FALSE	Self > 4	0	0.002	0.005		0	0	0	0	0	5200
Scan: 59957 Run: 20210319_SFB1_SFB_JX_hsINO80_nucleosome_BS3_inSolution_S5_steppedHCD_253035 P1_K.SASKPIGFEGDLR.G P2_K.EITALAPSTMKIK.I 4 11	20210319_SFB1_SFB_JX_hsINO80_nucleosome_BS3_inSolution_S5_steppedHCD_253035	59957	20210319_SFB1_SFB_JX_hsINO80_nucleosome_BS3_inSolution_S5_steppedHCD_253035.HCD.FTMS.sil0.apl	43976	4	729.901	2915.58	0.577	4	2915.57	0.568	ACTB	ACTB	FALSE	ACTR8	ACTR8	FALSE	EITALAPSTMKIK	SASKPIGFEGDLR	316	444	13	13	11	4	326	447	4	BS3	138.068	0	0	0.458	10.959	FALSE	TRUE	FALSE	FALSE	Between > 4	0.006	0.01	0.02		0	0	0	0	0	6126
Scan: 78038 Run: 20210319_SFB1_SFB_JX_hsINO80_nucleosome_BS3_inSolution_S5_steppedHCD_273033 P1_R.AGGLGINLTbs3loopAADTVIFYDSDWNPTVDQQAMDR.A P2_R.AGGLGINLTAADTVIFYDSDWNPTbs3loopVDQQAMoxDR.A 13 19	20210319_SFB1_SFB_JX_hsINO80_nucleosome_BS3_inSolution_S5_steppedHCD_273033	78038	20210319_SFB1_SFB_JX_hsINO80_nucleosome_BS3_inSolution_S5_steppedHCD_273033.HCD.FTMS.sil0.apl	52226	5	1468.49	7337.43	0.427	5	7337.43	0.429	INO80		FALSE	INO80		FALSE	AGGLGINLTAADTVIFYDSDWNPTbs3loopVDQQAMoxDR	AGGLGINLTbs3loopAADTVIFYDSDWNPTVDQQAMDR	1178	1178	32	32	19	13	1196	1190	5	BS3	138.068	0	0	0.274	10.947	FALSE	TRUE	FALSE	FALSE	Self > 4	0	0.002	0.005		0	0	0	0	0	5489
Scan: 59973 Run: 20210319_SFB1_SFB_JX_hsINO80_nucleosome_BS3_inSolution_S5_steppedHCD_273033 P1_R.LHMILKPFMLR.R P2_K.DIESHAENKSAIDENQLSR.L 6 9	20210319_SFB1_SFB_JX_hsINO80_nucleosome_BS3_inSolution_S5_steppedHCD_273033	59973	20210319_SFB1_SFB_JX_hsINO80_nucleosome_BS3_inSolution_S5_steppedHCD_273033.HCD.FTMS.sil0.apl	48829	6	616.158	3690.91	0.906	6	3690.89	0.886	INO80		FALSE	INO80		FALSE	LHMILKPFMLR	DIESHAENKSAIDENQLSR	735	716	11	19	6	9	740	724	6	BS3	138.068	0	0	0.389	10.927	FALSE	TRUE	FALSE	FALSE	Self > 4	0	0.002	0.005		0	0	0	0	0	5488
Scan: 41935 Run: 20210319_SFB1_SFB_JX_hsINO80_nucleosome_BS3_inSolution_S5_steppedHCD_273033 P1_K.QGKGTNPSGGR.- P2_K.NLHMTSSLAPDSLVR.K 3 6	20210319_SFB1_SFB_JX_hsINO80_nucleosome_BS3_inSolution_S5_steppedHCD_273033	41935	20210319_SFB1_SFB_JX_hsINO80_nucleosome_BS3_inSolution_S5_steppedHCD_273033.HCD.FTMS.sil0.apl	43324	4	709.867	2835.44	0.44	4	2835.43	0.43	INO80		FALSE	INO80		FALSE	QGKGTNPSGGR	NLHMTSSLAPDSLVR	1546	1530	11	15	3	6	1548	1535	4	BS3	138.068	0	0	0.393	10.829	FALSE	TRUE	FALSE	FALSE	Self > 4	0	0.002	0.006		0	0	0	0	0	5486
Scan: 44501 Run: 20210319_SFB1_SFB_JX_hsINO80_nucleosome_BS3_S5_steppedHCD_273033 P1_R.KVWLSIVK.K P2_K.FSHDAPPPGTKK.K 1 11	20210319_SFB1_SFB_JX_hsINO80_nucleosome_BS3_S5_steppedHCD_273033	44501	20210319_SFB1_SFB_JX_hsINO80_nucleosome_BS3_S5_steppedHCD_273033.HCD.FTMS.sil0.apl	38981	4	598.594	2390.35	0.346	4	2390.34	0.336	INO80		FALSE	INO80		FALSE	KVWLSIVK	FSHDAPPPGTKK	279	254	8	12	1	11	279	264	4	BS3	138.068	0	0	0.409	10.772	FALSE	TRUE	FALSE	FALSE	Self > 4	0	0.002	0.006		0	0	0	0	0	5161
Scan: 63113 Run: 20210319_SFB1_SFB_JX_hsINO80_nucleosome_BS3_inSolution_S5_steppedHCD_253035 P1_K.MVDQAIWSKKbs3nh2MSNGTR.R P2_R.ILNKMPPSFR.R 9 4	20210319_SFB1_SFB_JX_hsINO80_nucleosome_BS3_inSolution_S5_steppedHCD_253035	63113	20210319_SFB1_SFB_JX_hsINO80_nucleosome_BS3_inSolution_S5_steppedHCD_253035.HCD.FTMS.sil0.apl	46890	4	837.446	3345.75	0.754	4	3345.74	0.74	ACTR8	ACTR8	FALSE	ACTR8	ACTR8	FALSE	ILNKMPPSFR	MVDQAIWSKKbs3nh2MSNGTR	555	112	10	16	4	9	558	120	4	BS3	138.068	0	0	0.533	10.73	FALSE	TRUE	FALSE	FALSE	Self > 4	0	0.002	0.006		0	0	0	0	0	5483
Scan: 64932 Run: 20210319_SFB1_SFB_JX_hsINO80_nucleosome_BS3_inSolution_S5_steppedHCD_253035 P1_R.ILNKMPPSFR.R P2_K.ALGLDKAILHSIDCcmCcmSSDDTK.K 4 6	20210319_SFB1_SFB_JX_hsINO80_nucleosome_BS3_inSolution_S5_steppedHCD_253035	64932	20210319_SFB1_SFB_JX_hsINO80_nucleosome_BS3_inSolution_S5_steppedHCD_253035.HCD.FTMS.sil0.apl	48467	5	732.573	3657.83	0.831	5	3657.82	0.82	ACTR8	ACTR8	FALSE	ACTR8	ACTR8	FALSE	ILNKMPPSFR	ALGLDKAILHSIDCcmCcmSSDDTK	555	508	10	21	4	6	558	513	5	BS3	138.068	0	0	0.4	10.725	FALSE	TRUE	FALSE	FALSE	Self > 4	0	0.002	0.006		0	0	0	0	0	5482
Scan: 58943 Run: 20210319_SFB1_SFB_JX_hsINO80_nucleosome_BS3_inSolution_S5_steppedHCD_253035 P1_K.Kbs3nh2KHLSIEQLNAR.R P2_R.KVWLSIVK.K 2 1	20210319_SFB1_SFB_JX_hsINO80_nucleosome_BS3_inSolution_S5_steppedHCD_253035	58943	20210319_SFB1_SFB_JX_hsINO80_nucleosome_BS3_inSolution_S5_steppedHCD_253035.HCD.FTMS.sil0.apl	42056	5	541.13	2700.61	0.612	5	2700.61	0.605	INO80		FALSE	INO80		FALSE	KVWLSIVK	Kbs3nh2KHLSIEQLNAR	279	265	8	12	1	2	279	266	5	BS3	138.068	0	0	0.636	10.707	FALSE	TRUE	FALSE	FALSE	Self > 4	0	0.002	0.006		0	0	0	0	0	5439
Scan: 71777 Run: 20210319_SFB1_SFB_JX_hsINO80_nucleosome_BS3_inSolution_S5_steppedHCD_253035 P1_R.KDLYANTVLSGGTTMYPGIADR.M P2_K.EITALAPSTMKbs3nh2IKIIAPPERK.Y 1 13	20210319_SFB1_SFB_JX_hsINO80_nucleosome_BS3_inSolution_S5_steppedHCD_253035	71777	20210319_SFB1_SFB_JX_hsINO80_nucleosome_BS3_inSolution_S5_steppedHCD_253035.HCD.FTMS.sil0.apl	50986	5	989.34	4941.66	0.665	5	4941.66	0.66	ACTB	ACTB	FALSE	ACTB	ACTB	FALSE	KDLYANTVLSGGTTMYPGIADR	EITALAPSTMKbs3nh2IKIIAPPERK	291	316	22	21	1	13	291	328	5	BS3	138.068	0	0	0.31	10.688	FALSE	TRUE	FALSE	FALSE	Self > 4	0	0.002	0.006		0	0	0	0	0	5479
Scan: 23746 Run: 20210319_SFB1_SFB_JX_hsINO80_nucleosome_BS3_S5_steppedHCD_253035 P1_R.KLDEEMoxR.E P2_R.AEKEALEQR.K 1 3	20210319_SFB1_SFB_JX_hsINO80_nucleosome_BS3_S5_steppedHCD_253035	23746	20210319_SFB1_SFB_JX_hsINO80_nucleosome_BS3_S5_steppedHCD_253035.HCD.FTMS.sil0.apl	35164	4	537.523	2146.06	0.062	4	2146.06	0.058	INO80		FALSE	INO80		FALSE	KLDEEMoxR	AEKEALEQR	370	361	7	9	1	3	370	363	4	BS3	138.068	0	0	0.625	10.67	FALSE	TRUE	FALSE	FALSE	Self > 4	0	0.002	0.006		0	0	0	0	0	5478
Scan: 56058 Run: 20210319_SFB1_SFB_JX_hsINO80_nucleosome_BS3_S5_steppedHCD_273033 P1_R.LGQTKQVTVYR.L P2_R.AGEDIPQPTIFNGKLK.G 5 14	20210319_SFB1_SFB_JX_hsINO80_nucleosome_BS3_S5_steppedHCD_273033	56058	20210319_SFB1_SFB_JX_hsINO80_nucleosome_BS3_S5_steppedHCD_273033.HCD.FTMS.sil0.apl	45043	3	1053.25	3156.72	0.725	3	3156.72	0.718	INO80		FALSE	INO80		FALSE	LGQTKQVTVYR	AGEDIPQPTIFNGKLK	1213	504	11	16	5	14	1217	517	3	BS3	138.068	0	0	0.533	10.669	FALSE	TRUE	FALSE	FALSE	Self > 4	0	0.002	0.006		0	0	0	0	0	5477
Scan: 51889 Run: 20210319_SFB1_SFB_JX_hsINO80_nucleosome_BS3_S5_steppedHCD_273033 P1_K.MoxVDQAIWSKK.M P2_R.ILNKMoxPPSFR.R 9 4	20210319_SFB1_SFB_JX_hsINO80_nucleosome_BS3_S5_steppedHCD_273033	51889	20210319_SFB1_SFB_JX_hsINO80_nucleosome_BS3_S5_steppedHCD_273033.HCD.FTMS.sil0.apl	40889	3	859.794	2576.36	0.359	3	2576.35	0.349	ACTR8	ACTR8	FALSE	ACTR8	ACTR8	FALSE	ILNKMoxPPSFR	MoxVDQAIWSKK	555	112	10	10	4	9	558	120	3	BS3	138.068	0	0	0.611	10.659	FALSE	TRUE	FALSE	FALSE	Self > 4	0	0.002	0.006		0	0	0	0	0	5315
Scan: 12743 Run: 20210319_SFB1_SFB_JX_hsINO80_nucleosome_BS3_S5_steppedHCD_273033 P1_K.KKKEDELDGK.R P2_R.EKYAEK.K 3 2	20210319_SFB1_SFB_JX_hsINO80_nucleosome_BS3_S5_steppedHCD_273033	12743	20210319_SFB1_SFB_JX_hsINO80_nucleosome_BS3_S5_steppedHCD_273033.HCD.FTMS.sil0.apl	34359	4	524.281	2093.1	0.096	4	2093.09	0.089	INO80		FALSE	INO80		FALSE	EKYAEK	KKKEDELDGK	1302	1308	6	10	2	3	1303	1310	4	BS3	138.068	0	0	0.611	10.648	FALSE	TRUE	FALSE	FALSE	Self > 4	0	0.002	0.006		0	0	0	0	0	5167
Scan: 66917 Run: 20210319_SFB1_SFB_JX_hsINO80_nucleosome_BS3_inSolution_S5_steppedHCD_253035 P1_R.QKLLYQALK.N P2_R.LHMILKPFMLR.R 2 6	20210319_SFB1_SFB_JX_hsINO80_nucleosome_BS3_inSolution_S5_steppedHCD_253035	66917	20210319_SFB1_SFB_JX_hsINO80_nucleosome_BS3_inSolution_S5_steppedHCD_253035.HCD.FTMS.sil0.apl	41455	4	660.896	2639.55	0.553	4	2639.54	0.542	INO80		FALSE	INO80		FALSE	QKLLYQALK	LHMILKPFMLR	771	735	9	11	2	6	772	740	4	BS3	138.068	0	0	0.5	10.629	FALSE	TRUE	FALSE	FALSE	Self > 4	0	0.002	0.006		0	0	0	0	0	5256
Scan: 30906 Run: 20210319_SFB1_SFB_JX_hsINO80_nucleosome_BS3_inSolution_S5_steppedHCD_253035 P1_R.LGQTKQVTVYR.L P2_K.EKSEIQR.M 5 2	20210319_SFB1_SFB_JX_hsINO80_nucleosome_BS3_inSolution_S5_steppedHCD_253035	30906	20210319_SFB1_SFB_JX_hsINO80_nucleosome_BS3_inSolution_S5_steppedHCD_253035.HCD.FTMS.sil0.apl	37500	3	773.762	2318.26	0.265	3	2318.26	0.259	INO80		FALSE	INO80		FALSE	EKSEIQR	LGQTKQVTVYR	1240	1213	7	11	2	5	1241	1217	3	BS3	138.068	0	0	0.75	10.61	FALSE	TRUE	FALSE	FALSE	Self > 4	0	0.002	0.006		0	0	0	0	0	5351
Scan: 43947 Run: 20210319_SFB1_SFB_JX_hsINO80_nucleosome_BS3_S5_steppedHCD_273033 P1_K.SASKPIGFEGDLR.G P2_R.GQSSDLPER.L 4 3	20210319_SFB1_SFB_JX_hsINO80_nucleosome_BS3_S5_steppedHCD_273033	43947	20210319_SFB1_SFB_JX_hsINO80_nucleosome_BS3_S5_steppedHCD_273033.HCD.FTMS.sil0.apl	40179	4	626.318	2501.24	0.244	4	2501.24	0.24	ACTR8	ACTR8	FALSE	ACTR8	ACTR8	FALSE	SASKPIGFEGDLR	GQSSDLPER	444	457	13	9	4	3	447	459	4	BS3	138.068	0	0	0.417	10.605	FALSE	TRUE	FALSE	FALSE	Self > 4	0	0.002	0.006		0	0	0	0	0	5472
Scan: 36863 Run: 20210319_SFB1_SFB_JX_hsINO80_nucleosome_BS3_S5_steppedHCD_253035 P1_R.LGQTKQVTVYR.L P2_R.LDGSSKISER.R 5 6	20210319_SFB1_SFB_JX_hsINO80_nucleosome_BS3_S5_steppedHCD_253035	36863	20210319_SFB1_SFB_JX_hsINO80_nucleosome_BS3_S5_steppedHCD_253035.HCD.FTMS.sil0.apl	40317	4	631.099	2520.37	0.366	4	2520.36	0.355	INO80		FALSE	INO80		FALSE	LGQTKQVTVYR	LDGSSKISER	1213	1147	11	10	5	6	1217	1152	4	BS3	138.068	0	0	0.55	10.594	FALSE	TRUE	FALSE	FALSE	Self > 4	0	0.002	0.006		0	0	0	0	0	5471
Scan: 66449 Run: 20210319_SFB1_SFB_JX_hsINO80_nucleosome_BS3_inSolution_S5_steppedHCD_253035 P1_R.KDLYANTVLSGGTTMYPGIADR.M P2_K.EITALAPSTMKIK.I 1 11	20210319_SFB1_SFB_JX_hsINO80_nucleosome_BS3_inSolution_S5_steppedHCD_253035	66449	20210319_SFB1_SFB_JX_hsINO80_nucleosome_BS3_inSolution_S5_steppedHCD_253035.HCD.FTMS.sil0.apl	49129	4	971.514	3882.03	0.029	4	3882.02	0.016	ACTB	ACTB	FALSE	ACTB	ACTB	FALSE	KDLYANTVLSGGTTMYPGIADR	EITALAPSTMKIK	291	316	22	13	1	11	291	326	4	BS3	138.068	0	0	0.452	10.543	FALSE	TRUE	FALSE	FALSE	Self > 4	0	0.002	0.006		0	0	0	0	0	5470
Scan: 50986 Run: 20210319_SFB1_SFB_JX_hsINO80_nucleosome_BS3_inSolution_S5_steppedHCD_253035 P1_R.KQGKbs3loopGTNPSGGR.- P2_K.GNNVPGNPKNLHMTSSLAPDSLVR.K 1 9	20210319_SFB1_SFB_JX_hsINO80_nucleosome_BS3_inSolution_S5_steppedHCD_253035	50986	20210319_SFB1_SFB_JX_hsINO80_nucleosome_BS3_inSolution_S5_steppedHCD_253035.HCD.FTMS.sil0.apl	49363	4	995.769	3979.05	0.048	4	3979.03	0.033	INO80		FALSE	INO80		FALSE	KQGKbs3loopGTNPSGGR	GNNVPGNPKNLHMTSSLAPDSLVR	1545	1521	12	24	1	9	1545	1529	4	BS3	138.068	0	0	0.435	10.508	FALSE	TRUE	FALSE	FALSE	Self > 4	0	0.002	0.006		0	0	0	0	0	5468
Scan: 77332 Run: 20210319_SFB1_SFB_JX_hsINO80_nucleosome_BS3_inSolution_S5_steppedHCD_273033 P1_R.KTAISLFEGKALGLDKbs3loopAILHSIDCcmCcmSSDDTK.K P2_R.ILNKMoxPPSFR.R 1 4	20210319_SFB1_SFB_JX_hsINO80_nucleosome_BS3_inSolution_S5_steppedHCD_273033	77332	20210319_SFB1_SFB_JX_hsINO80_nucleosome_BS3_inSolution_S5_steppedHCD_273033.HCD.FTMS.sil0.apl	51152	5	978.31	4886.51	0.511	5	4886.49	0.491	ACTR8	ACTR8	FALSE	ACTR8	ACTR8	FALSE	ILNKMoxPPSFR	KTAISLFEGKALGLDKbs3loopAILHSIDCcmCcmSSDDTK	555	498	10	31	4	1	558	498	5	BS3	138.068	0	0	0.417	10.48	FALSE	TRUE	FALSE	FALSE	Self > 4	0	0.002	0.006		0	0	0	0	0	5466
Scan: 9408 Run: 20210319_SFB1_SFB_JX_hsINO80_nucleosome_BS3_S5_steppedHCD_253035 P1_R.LKSQGHR.V P2_R.KHTYMR.L 2 1	20210319_SFB1_SFB_JX_hsINO80_nucleosome_BS3_S5_steppedHCD_253035	9408	20210319_SFB1_SFB_JX_hsINO80_nucleosome_BS3_S5_steppedHCD_253035.HCD.FTMS.sil0.apl	28681	5	360.398	1796.95	0.953	5	1796.95	0.947	INO80		FALSE	INO80		FALSE	LKSQGHR	KHTYMR	1113	1141	7	6	2	1	1114	1141	5	BS3	138.068	0	0	0.5	10.47	FALSE	TRUE	FALSE	FALSE	Self > 4	0	0.002	0.006		0	0	0	0	0	5366
Scan: 69549 Run: 20210319_SFB1_SFB_JX_hsINO80_nucleosome_BS3_S5_steppedHCD_273033 P1_R.MVISGGNFKPDTLKPKEVVSLLLDDEELEK.K P2_K.EKSEIQR.M 16 2	20210319_SFB1_SFB_JX_hsINO80_nucleosome_BS3_S5_steppedHCD_273033	69549	20210319_SFB1_SFB_JX_hsINO80_nucleosome_BS3_S5_steppedHCD_273033.HCD.FTMS.sil0.apl	48398	5	874.869	4369.31	0.308	5	4369.3	0.298	INO80		FALSE	INO80		FALSE	EKSEIQR	MVISGGNFKPDTLKPKEVVSLLLDDEELEK	1240	1247	7	30	2	16	1241	1262	5	BS3	138.068	0	0	0.379	10.46	FALSE	TRUE	FALSE	FALSE	Self > 4	0	0.002	0.006		0	0	0	0	0	5322
Scan: 48985 Run: 20210319_SFB1_SFB_JX_hsINO80_nucleosome_BS3_inSolution_S5_steppedHCD_273033 P1_R.GQSSDLPER.L P2_K.EITALAPSTMKIK.I 3 11	20210319_SFB1_SFB_JX_hsINO80_nucleosome_BS3_inSolution_S5_steppedHCD_273033	48985	20210319_SFB1_SFB_JX_hsINO80_nucleosome_BS3_inSolution_S5_steppedHCD_273033.HCD.FTMS.sil0.apl	40138	4	632.839	2527.33	0.328	4	2527.32	0.32	ACTB	ACTB	FALSE	ACTR8	ACTR8	FALSE	EITALAPSTMKIK	GQSSDLPER	316	457	13	9	11	3	326	459	4	BS3	138.068	0	0	0.5	10.42	FALSE	TRUE	FALSE	FALSE	Between > 4	0.006	0.011	0.029		0	0	0	0.016	0	6094
Scan: 80340 Run: 20210319_SFB1_SFB_JX_hsINO80_nucleosome_BS3_inSolution_S5_steppedHCD_273033 P1_K.LQAPMALFYPATFGIVGQKMTTLQHR.S P2_R.KTAISLFEGKALGLDKbs3loopAILHSIDCcmCcmSSDDTK.K 19 1	20210319_SFB1_SFB_JX_hsINO80_nucleosome_BS3_inSolution_S5_steppedHCD_273033	80340	20210319_SFB1_SFB_JX_hsINO80_nucleosome_BS3_inSolution_S5_steppedHCD_273033.HCD.FTMS.sil0.apl	52139	5	1318.48	6587.36	0.361	5	6587.36	0.362	ACTR8	ACTR8	FALSE	ACTR8	ACTR8	FALSE	LQAPMALFYPATFGIVGQKMTTLQHR	KTAISLFEGKALGLDKbs3loopAILHSIDCcmCcmSSDDTK	386	498	26	31	19	1	404	498	5	BS3	138.068	0	0	0.233	10.396	FALSE	TRUE	FALSE	FALSE	Self > 4	0	0.002	0.006		0	0	0	0	0	5458
Scan: 43198 Run: 20210319_SFB1_SFB_JX_hsINO80_nucleosome_BS3_inSolution_S5_steppedHCD_253035 P1_K.LKGYQLK.G P2_K.DVENELSDK.I 2 7	20210319_SFB1_SFB_JX_hsINO80_nucleosome_BS3_inSolution_S5_steppedHCD_253035	43198	20210319_SFB1_SFB_JX_hsINO80_nucleosome_BS3_inSolution_S5_steppedHCD_253035.HCD.FTMS.sil0.apl	32788	3	679.027	2034.06	0.058	3	2034.05	0.052	INO80		FALSE	INO80		FALSE	LKGYQLK	DVENELSDK	518	750	7	9	2	7	519	756	3	BS3	138.068	0	0	0.625	10.383	FALSE	TRUE	FALSE	FALSE	Self > 4	0	0.002	0.006		0	0	0	0	0	5457
Scan: 56982 Run: 20210319_SFB1_SFB_JX_hsINO80_nucleosome_BS3_S5_steppedHCD_273033 P1_R.KTAISLFEGK.A P2_K.EITALAPSTMoxKIK.I 1 11	20210319_SFB1_SFB_JX_hsINO80_nucleosome_BS3_S5_steppedHCD_273033	56982	20210319_SFB1_SFB_JX_hsINO80_nucleosome_BS3_S5_steppedHCD_273033.HCD.FTMS.sil0.apl	41450	4	663.127	2648.48	0.48	4	2648.47	0.471	ACTB	ACTB	FALSE	ACTR8	ACTR8	FALSE	EITALAPSTMoxKIK	KTAISLFEGK	316	498	13	10	11	1	326	498	4	BS3	138.068	0	0	0.556	10.338	FALSE	TRUE	FALSE	FALSE	Between > 4	0.006	0.011	0.029		0	0	0	0	0	6107
Scan: 68383 Run: 20210319_SFB1_SFB_JX_hsINO80_nucleosome_BS3_inSolution_S5_steppedHCD_273033 P1_R.KLNFLITQTELYAHFMSR.K P2_K.DIESHAENKSAIDENQLSR.L 1 9	20210319_SFB1_SFB_JX_hsINO80_nucleosome_BS3_inSolution_S5_steppedHCD_273033	68383	20210319_SFB1_SFB_JX_hsINO80_nucleosome_BS3_inSolution_S5_steppedHCD_273033.HCD.FTMS.sil0.apl	50607	6	751.716	4504.26	0.255	6	4504.23	0.233	INO80		FALSE	INO80		FALSE	KLNFLITQTELYAHFMSR	DIESHAENKSAIDENQLSR	384	716	18	19	1	9	384	724	6	BS3	138.068	0	0	0.353	10.338	FALSE	TRUE	FALSE	FALSE	Self > 4	0	0.002	0.006		0	0	0	0	0	5455
Scan: 35900 Run: 20210319_SFB1_SFB_JX_hsINO80_nucleosome_BS3_inSolution_S5_steppedHCD_253035 P1_K.NCcmKETLPR.A P2_R.KSASKPIGFEGDLR.G 3 1	20210319_SFB1_SFB_JX_hsINO80_nucleosome_BS3_inSolution_S5_steppedHCD_253035	35900	20210319_SFB1_SFB_JX_hsINO80_nucleosome_BS3_inSolution_S5_steppedHCD_253035.HCD.FTMS.sil0.apl	41633	5	532.685	2658.39	0.387	5	2658.38	0.38	INO80		FALSE	ACTR8	ACTR8	FALSE	NCcmKETLPR	KSASKPIGFEGDLR	328	443	8	14	3	1	330	443	5	BS3	138.068	0	0	0.346	10.313	FALSE	TRUE	FALSE	FALSE	Between > 4	0.006	0.011	0.03		0	0	0	0	0	6106
Scan: 25961 Run: 20210319_SFB1_SFB_JX_hsINO80_nucleosome_BS3_inSolution_S5_steppedHCD_253035 P1_R.LDGSSKISER.R P2_K.EKSEIQR.M 6 2	20210319_SFB1_SFB_JX_hsINO80_nucleosome_BS3_inSolution_S5_steppedHCD_253035	25961	20210319_SFB1_SFB_JX_hsINO80_nucleosome_BS3_inSolution_S5_steppedHCD_253035.HCD.FTMS.sil0.apl	34191	3	706.709	2117.1	0.104	3	2117.1	0.096	INO80		FALSE	INO80		FALSE	EKSEIQR	LDGSSKISER	1240	1147	7	10	2	6	1241	1152	3	BS3	138.068	0	0	0.778	10.287	FALSE	TRUE	FALSE	FALSE	Self > 4	0	0.002	0.007		0	0	0	0	0	5182
Scan: 73955 Run: 20210319_SFB1_SFB_JX_hsINO80_nucleosome_BS3_inSolution_S5_steppedHCD_253035 P1_K.LQAPMALFYPATFGIVGQKMTTLQHR.S P2_R.KSASKPIGFEGDLR.G 19 1	20210319_SFB1_SFB_JX_hsINO80_nucleosome_BS3_inSolution_S5_steppedHCD_253035	73955	20210319_SFB1_SFB_JX_hsINO80_nucleosome_BS3_inSolution_S5_steppedHCD_253035.HCD.FTMS.sil0.apl	50459	5	913.093	4560.43	0.43	5	4560.4	0.403	ACTR8	ACTR8	FALSE	ACTR8	ACTR8	FALSE	KSASKPIGFEGDLR	LQAPMALFYPATFGIVGQKMTTLQHR	443	386	14	26	1	19	443	404	5	BS3	138.068	0	0	0.38	10.221	FALSE	TRUE	FALSE	FALSE	Self > 4	0	0.002	0.007		0	0	0	0	0	5450
Scan: 29102 Run: 20210319_SFB1_SFB_JX_hsINO80_nucleosome_BS3_S5_steppedHCD_273033 P1_R.KLDEEMR.E P2_R.AEKEALEQR.K 1 3	20210319_SFB1_SFB_JX_hsINO80_nucleosome_BS3_S5_steppedHCD_273033	29102	20210319_SFB1_SFB_JX_hsINO80_nucleosome_BS3_S5_steppedHCD_273033.HCD.FTMS.sil0.apl	34900	4	533.524	2130.07	0.068	4	2130.06	0.063	INO80		FALSE	INO80		FALSE	KLDEEMR	AEKEALEQR	370	361	7	9	1	3	370	363	4	BS3	138.068	0	0	0.562	10.211	FALSE	TRUE	FALSE	FALSE	Self > 4	0	0.002	0.007		0	0	0	0	0	5449
Scan: 54422 Run: 20210319_SFB1_SFB_JX_hsINO80_nucleosome_BS3_S5_steppedHCD_253035 P1_K.SASKPIGFEGDLR.G P2_K.IKIIAPPER.K 4 2	20210319_SFB1_SFB_JX_hsINO80_nucleosome_BS3_S5_steppedHCD_253035	54422	20210319_SFB1_SFB_JX_hsINO80_nucleosome_BS3_S5_steppedHCD_253035.HCD.FTMS.sil0.apl	40617	4	638.365	2549.43	0.429	4	2549.42	0.422	ACTB	ACTB	FALSE	ACTR8	ACTR8	FALSE	IKIIAPPER	SASKPIGFEGDLR	327	444	9	13	2	4	328	447	4	BS3	138.068	0	0	0.375	10.198	FALSE	TRUE	FALSE	FALSE	Between > 4	0.006	0.011	0.037		0.023	0	0	0.028	0	6104
Scan: 54803 Run: 20210319_SFB1_SFB_JX_hsINO80_nucleosome_BS3_S5_steppedHCD_253035 P1_R.KVWLSIVK.K P2_K.KHLSIEQLNAR.R 1 1	20210319_SFB1_SFB_JX_hsINO80_nucleosome_BS3_S5_steppedHCD_253035	54803	20210319_SFB1_SFB_JX_hsINO80_nucleosome_BS3_S5_steppedHCD_253035.HCD.FTMS.sil0.apl	39332	4	605.364	2417.43	0.428	4	2417.42	0.416	INO80		FALSE	INO80		FALSE	KVWLSIVK	KHLSIEQLNAR	279	266	8	11	1	1	279	266	4	BS3	138.068	0	0	0.55	10.171	FALSE	TRUE	FALSE	FALSE	Self > 4	0	0.002	0.007		0	0	0	0	0	5345
Scan: 9322 Run: 20210319_SFB1_SFB_JX_hsINO80_nucleosome_BS3_S5_steppedHCD_273033 P1_R.LKSQGHR.V P2_R.KHTYMR.L 2 1	20210319_SFB1_SFB_JX_hsINO80_nucleosome_BS3_S5_steppedHCD_273033	9322	20210319_SFB1_SFB_JX_hsINO80_nucleosome_BS3_S5_steppedHCD_273033.HCD.FTMS.sil0.apl	28727	4	450.245	1796.95	0.951	4	1796.95	0.947	INO80		FALSE	INO80		FALSE	LKSQGHR	KHTYMR	1113	1141	7	6	2	1	1114	1141	4	BS3	138.068	0	0	0.583	10.097	FALSE	TRUE	FALSE	FALSE	Self > 4	0	0.002	0.007		0	0	0	0	0	5366
Scan: 13325 Run: 20210319_SFB1_SFB_JX_hsINO80_nucleosome_BS3_inSolution_S5_steppedHCD_273033 P1_R.KQGKGTbs3loopNPSGGR.- P2_R.KQGKGTNPSGGR.- 1 1	20210319_SFB1_SFB_JX_hsINO80_nucleosome_BS3_inSolution_S5_steppedHCD_273033	13325	20210319_SFB1_SFB_JX_hsINO80_nucleosome_BS3_inSolution_S5_steppedHCD_273033.HCD.FTMS.sil0.apl	41477	3	883.469	2647.39	0.386	3	2647.38	0.379	INO80		FALSE	INO80		FALSE	KQGKGTNPSGGR	KQGKGTbs3loopNPSGGR	1545	1545	12	12	1	1	1545	1545	3	BS3	138.068	0	0	0.409	10.084	FALSE	TRUE	FALSE	FALSE	Self > 4	0	0.002	0.007		0	0	0	0	0	5443
Scan: 13090 Run: 20210319_SFB1_SFB_JX_hsINO80_nucleosome_BS3_S5_steppedHCD_253035 P1_K.KKEDELDGKR.R P2_R.EKYAEK.K 2 2	20210319_SFB1_SFB_JX_hsINO80_nucleosome_BS3_S5_steppedHCD_253035	13090	20210319_SFB1_SFB_JX_hsINO80_nucleosome_BS3_S5_steppedHCD_253035.HCD.FTMS.sil0.apl	34782	4	531.282	2121.1	0.099	4	2121.09	0.095	INO80		FALSE	INO80		FALSE	EKYAEK	KKEDELDGKR	1302	1309	6	10	2	2	1303	1310	4	BS3	138.068	0	0	0.611	10.047	FALSE	TRUE	FALSE	FALSE	Self > 4	0	0.002	0.007		0	0	0	0	0	5441
Scan: 57048 Run: 20210319_SFB1_SFB_JX_hsINO80_nucleosome_BS3_S5_steppedHCD_253035 P1_K.Kbs3nh2KHLSIEQLNAR.R P2_R.KVWLSIVK.K 2 1	20210319_SFB1_SFB_JX_hsINO80_nucleosome_BS3_S5_steppedHCD_253035	57048	20210319_SFB1_SFB_JX_hsINO80_nucleosome_BS3_S5_steppedHCD_253035.HCD.FTMS.sil0.apl	41931	4	676.161	2700.61	0.615	4	2700.61	0.605	INO80		FALSE	INO80		FALSE	KVWLSIVK	Kbs3nh2KHLSIEQLNAR	279	265	8	12	1	2	279	266	4	BS3	138.068	0	0	0.714	10.026	FALSE	TRUE	FALSE	FALSE	Self > 4	0	0.002	0.007		0	0	0	0	0	5439
Scan: 50985 Run: 20210319_SFB1_SFB_JX_hsINO80_nucleosome_BS3_inSolution_S5_steppedHCD_253035 P1_R.KQGKGTNPSGGR.- P2_K.GNNVPGNPKbs3loopNLHMTSSLAPDSLVR.K 1 14	20210319_SFB1_SFB_JX_hsINO80_nucleosome_BS3_inSolution_S5_steppedHCD_253035	50985	20210319_SFB1_SFB_JX_hsINO80_nucleosome_BS3_inSolution_S5_steppedHCD_253035.HCD.FTMS.sil0.apl	49369	5	796.816	3979.05	0.045	5	3979.03	0.033	INO80		FALSE	INO80		FALSE	KQGKGTNPSGGR	GNNVPGNPKbs3loopNLHMTSSLAPDSLVR	1545	1521	12	24	1	14	1545	1534	5	BS3	138.068	0	0	0.391	10.02	FALSE	TRUE	FALSE	FALSE	Self > 4	0	0.002	0.007		0	0	0	0	0	5438
Scan: 63082 Run: 20210319_SFB1_SFB_JX_hsINO80_nucleosome_BS3_S5_steppedHCD_253035 P1_K.LPPGGIPGIDLSDPKQLAEFAR.M P2_R.KIKEDDAPR.T 15 1	20210319_SFB1_SFB_JX_hsINO80_nucleosome_BS3_S5_steppedHCD_253035	63082	20210319_SFB1_SFB_JX_hsINO80_nucleosome_BS3_S5_steppedHCD_253035.HCD.FTMS.sil0.apl	46916	5	700.785	3498.89	0.89	5	3498.87	0.872	YY1		FALSE	YY1		FALSE	KIKEDDAPR	LPPGGIPGIDLSDPKQLAEFAR	286	260	9	22	1	15	286	274	5	BS3	138.068	0	0	0.429	10.001	FALSE	TRUE	FALSE	FALSE	Self > 4	0	0.002	0.007		0	0	0	0	0	5436
Scan: 43420 Run: 20210319_SFB1_SFB_JX_hsINO80_nucleosome_BS3_inSolution_S5_steppedHCD_253035 P1_K.AGAAAASAAAYAAYGYNVSK.G P2_R.AALQAQKNCcmKETLPR.A 11 7	20210319_SFB1_SFB_JX_hsINO80_nucleosome_BS3_inSolution_S5_steppedHCD_253035	43420	20210319_SFB1_SFB_JX_hsINO80_nucleosome_BS3_inSolution_S5_steppedHCD_253035.HCD.FTMS.sil0.apl	48624	3	1238.3	3711.88	0.876	3	3711.87	0.868	INO80		FALSE	INO80		FALSE	AGAAAASAAAYAAYGYNVSK	AALQAQKNCcmKETLPR	1465	321	20	15	11	7	1475	327	3	BS3	138.068	0	0	0.237	9.974	FALSE	TRUE	FALSE	FALSE	Self > 4	0	0.002	0.007		0	0	0	0	0	5433
Scan: 78210 Run: 20210319_SFB1_SFB_JX_hsINO80_nucleosome_BS3_inSolution_S5_steppedHCD_273033 P1_R.KTAISLFEGKALGLDKbs3loopAILHSIDCcmCcmSSDDTK.K P2_K.EITALAPSTMKIK.I 1 11	20210319_SFB1_SFB_JX_hsINO80_nucleosome_BS3_inSolution_S5_steppedHCD_273033	78210	20210319_SFB1_SFB_JX_hsINO80_nucleosome_BS3_inSolution_S5_steppedHCD_273033.HCD.FTMS.sil0.apl	51437	4	1268.67	5070.64	0.64	4	5070.62	0.622	ACTB	ACTB	FALSE	ACTR8	ACTR8	FALSE	EITALAPSTMKIK	KTAISLFEGKALGLDKbs3loopAILHSIDCcmCcmSSDDTK	316	498	13	31	11	1	326	498	4	BS3	138.068	0	0	0.4	9.97	FALSE	TRUE	FALSE	FALSE	Between > 4	0.006	0.011	0.048		0.023	0	0	0	0	6097
Scan: 48987 Run: 20210319_SFB1_SFB_JX_hsINO80_nucleosome_BS3_inSolution_S5_steppedHCD_273033 P1_R.GQSSDLPER.L P2_K.EITALAPSTMKIK.I 3 11	20210319_SFB1_SFB_JX_hsINO80_nucleosome_BS3_inSolution_S5_steppedHCD_273033	48987	20210319_SFB1_SFB_JX_hsINO80_nucleosome_BS3_inSolution_S5_steppedHCD_273033.HCD.FTMS.sil0.apl	40137	3	843.45	2527.33	0.327	3	2527.32	0.32	ACTB	ACTB	FALSE	ACTR8	ACTR8	FALSE	EITALAPSTMKIK	GQSSDLPER	316	457	13	9	11	3	326	459	3	BS3	138.068	0	0	0.625	9.925	FALSE	TRUE	FALSE	FALSE	Between > 4	0.006	0.011	0.048		0	0	0	0.016	0	6094
Scan: 67716 Run: 20210319_SFB1_SFB_JX_hsINO80_nucleosome_BS3_S5_steppedHCD_273033 P1_R.KTAISLFEGKbs3nh2ALGLDK.A P2_R.ILNKMoxPPSFR.R 1 4	20210319_SFB1_SFB_JX_hsINO80_nucleosome_BS3_S5_steppedHCD_273033	67716	20210319_SFB1_SFB_JX_hsINO80_nucleosome_BS3_S5_steppedHCD_273033.HCD.FTMS.sil0.apl	45340	4	801.208	3200.8	0.805	4	3200.79	0.788	ACTR8	ACTR8	FALSE	ACTR8	ACTR8	FALSE	ILNKMoxPPSFR	KTAISLFEGKbs3nh2ALGLDK	555	498	10	16	4	1	558	498	4	BS3	138.068	0	0	0.533	9.914	FALSE	TRUE	FALSE	FALSE	Self > 4	0	0.002	0.007		0	0	0	0	0	5430
Scan: 53761 Run: 20210319_SFB1_SFB_JX_hsINO80_nucleosome_BS3_S5_steppedHCD_253035 P1_K.MVDQAIWSKK.M P2_R.ILNKMoxPPSFR.R 9 4	20210319_SFB1_SFB_JX_hsINO80_nucleosome_BS3_S5_steppedHCD_253035	53761	20210319_SFB1_SFB_JX_hsINO80_nucleosome_BS3_S5_steppedHCD_253035.HCD.FTMS.sil0.apl	40721	4	641.098	2560.36	0.362	4	2560.36	0.355	ACTR8	ACTR8	FALSE	ACTR8	ACTR8	FALSE	ILNKMoxPPSFR	MVDQAIWSKK	555	112	10	10	4	9	558	120	4	BS3	138.068	0	0	0.611	9.908	FALSE	TRUE	FALSE	FALSE	Self > 4	0	0.002	0.007		0	0	0	0	0	5429
Scan: 64215 Run: 20210319_SFB1_SFB_JX_hsINO80_nucleosome_BS3_S5_steppedHCD_253035 P1_R.LGQTKQVTVYR.L P2_R.AGEDIPQPTIFNGKLKbs3ohGYQLK.G 5 14	20210319_SFB1_SFB_JX_hsINO80_nucleosome_BS3_S5_steppedHCD_253035	64215	20210319_SFB1_SFB_JX_hsINO80_nucleosome_BS3_S5_steppedHCD_253035.HCD.FTMS.sil0.apl	47906	4	976.537	3902.12	0.118	4	3902.12	0.119	INO80		FALSE	INO80		FALSE	LGQTKQVTVYR	AGEDIPQPTIFNGKLKbs3ohGYQLK	1213	504	11	21	5	14	1217	517	4	BS3	138.068	0	0	0.4	9.896	FALSE	TRUE	FALSE	FALSE	Self > 4	0	0.002	0.007		0	0	0	0	0	5428
Scan: 67935 Run: 20210319_SFB1_SFB_JX_hsINO80_nucleosome_BS3_S5_steppedHCD_253035 P1_R.MoxVISGGNFKPDTLKPKEVVSLLLDDEELEK.K P2_K.EKSEIQR.M 16 2	20210319_SFB1_SFB_JX_hsINO80_nucleosome_BS3_S5_steppedHCD_253035	67935	20210319_SFB1_SFB_JX_hsINO80_nucleosome_BS3_S5_steppedHCD_253035.HCD.FTMS.sil0.apl	48395	5	878.07	4385.31	0.315	5	4385.29	0.293	INO80		FALSE	INO80		FALSE	EKSEIQR	MoxVISGGNFKPDTLKPKEVVSLLLDDEELEK	1240	1247	7	30	2	16	1241	1262	5	BS3	138.068	0	0	0.345	9.838	FALSE	TRUE	FALSE	FALSE	Self > 4	0	0.002	0.007		0	0	0	0	0	5427
Scan: 68742 Run: 20210319_SFB1_SFB_JX_hsINO80_nucleosome_BS3_inSolution_S5_steppedHCD_273033 P1_K.WTNTSHHPEYLVGEEALYVNPLDCcmYNIHWPIR.R P2_R.DDGSTLMoxEIDGDKGK.Q 18 13	20210319_SFB1_SFB_JX_hsINO80_nucleosome_BS3_inSolution_S5_steppedHCD_273033	68742	20210319_SFB1_SFB_JX_hsINO80_nucleosome_BS3_inSolution_S5_steppedHCD_273033.HCD.FTMS.sil0.apl	51884	4	1415.16	5656.6	0.602	4	5656.62	0.619	ACTL6A	ACTL6A	FALSE	ACTR8	ACTR8	FALSE	DDGSTLMoxEIDGDKGK	WTNTSHHPEYLVGEEALYVNPLDCcmYNIHWPIR	48	156	15	32	13	18	60	173	4	BS3	138.068	0	0	0.355	9.827	FALSE	TRUE	FALSE	FALSE	Between > 4	0.006	0.011	0.056		0.023	0	0	0.028	0	6091
Scan: 74421 Run: 20210319_SFB1_SFB_JX_hsINO80_nucleosome_BS3_inSolution_S5_steppedHCD_273033 P1_K.WQYMVLDEAQALKSSSSVR.W P2_R.LHMILKPFMLR.R 13 6	20210319_SFB1_SFB_JX_hsINO80_nucleosome_BS3_inSolution_S5_steppedHCD_273033	74421	20210319_SFB1_SFB_JX_hsINO80_nucleosome_BS3_inSolution_S5_steppedHCD_273033.HCD.FTMS.sil0.apl	48938	5	747.602	3732.97	0.973	5	3732.96	0.956	INO80		FALSE	INO80		FALSE	LHMILKPFMLR	WQYMVLDEAQALKSSSSVR	735	646	11	19	6	13	740	658	5	BS3	138.068	0	0	0.528	9.788	FALSE	TRUE	FALSE	FALSE	Self > 4	0	0.002	0.008		0	0	0	0	0	5426
Scan: 29874 Run: 20210319_SFB1_SFB_JX_hsINO80_nucleosome_BS3_inSolution_S5_steppedHCD_253035 P1_R.SQGDPEDPHDEHYLLATQSK.Q P2_K.QEQSAKATADR.K 1 6	20210319_SFB1_SFB_JX_hsINO80_nucleosome_BS3_inSolution_S5_steppedHCD_253035	29874	20210319_SFB1_SFB_JX_hsINO80_nucleosome_BS3_inSolution_S5_steppedHCD_253035.HCD.FTMS.sil0.apl	48233	5	722.544	3607.68	0.681	5	3607.67	0.666	ACTR8	ACTR8	FALSE	ACTR8	ACTR8	FALSE	QEQSAKATADR	SQGDPEDPHDEHYLLATQSK	432	412	11	20	6	1	437	412	5	BS3	138.068	0	0	0.395	9.784	FALSE	TRUE	FALSE	FALSE	Self > 4	0	0.002	0.008		0	0	0	0	0	5425
Scan: 78024 Run: 20210319_SFB1_SFB_JX_hsINO80_nucleosome_BS3_inSolution_S5_steppedHCD_273033 P1_R.KTAISLFEGKbs3loopALGLDKAILHSIDCcmCcmSSDDTK.K P2_R.ILNKMPPSFR.R 1 4	20210319_SFB1_SFB_JX_hsINO80_nucleosome_BS3_inSolution_S5_steppedHCD_273033	78024	20210319_SFB1_SFB_JX_hsINO80_nucleosome_BS3_inSolution_S5_steppedHCD_273033.HCD.FTMS.sil0.apl	51125	4	1218.64	4870.52	0.519	4	4870.5	0.496	ACTR8	ACTR8	FALSE	ACTR8	ACTR8	FALSE	ILNKMPPSFR	KTAISLFEGKbs3loopALGLDKAILHSIDCcmCcmSSDDTK	555	498	10	31	4	1	558	498	4	BS3	138.068	0	0	0.35	9.75	FALSE	TRUE	FALSE	FALSE	Self > 4	0	0.002	0.008		0	0	0	0	0	5213
Scan: 48559 Run: 20210319_SFB1_SFB_JX_hsINO80_nucleosome_BS3_S5_steppedHCD_253035 P1_K.LKGYQLK.G P2_R.AANKSGTGFGESYSLANPSIR.A 2 4	20210319_SFB1_SFB_JX_hsINO80_nucleosome_BS3_S5_steppedHCD_253035	48559	20210319_SFB1_SFB_JX_hsINO80_nucleosome_BS3_S5_steppedHCD_253035.HCD.FTMS.sil0.apl	44699	4	779.166	3112.63	0.634	4	3112.62	0.619	INO80		FALSE	INO80		FALSE	LKGYQLK	AANKSGTGFGESYSLANPSIR	518	483	7	21	2	4	519	486	4	BS3	138.068	0	0	0.5	9.748	FALSE	TRUE	FALSE	FALSE	Self > 4	0	0.002	0.008		0	0	0	0	0	5422
Scan: 42174 Run: 20210319_SFB1_SFB_JX_hsINO80_nucleosome_BS3_inSolution_S5_steppedHCD_253035 P1_K.QGKGTNPSGGR.- P2_K.NLHMTSSLAPDSLVR.K 3 7	20210319_SFB1_SFB_JX_hsINO80_nucleosome_BS3_inSolution_S5_steppedHCD_253035	42174	20210319_SFB1_SFB_JX_hsINO80_nucleosome_BS3_inSolution_S5_steppedHCD_253035.HCD.FTMS.sil0.apl	43360	4	709.867	2835.44	0.441	4	2835.43	0.43	INO80		FALSE	INO80		FALSE	QGKGTNPSGGR	NLHMTSSLAPDSLVR	1546	1530	11	15	3	7	1548	1536	4	BS3	138.068	0	0	0.321	9.715	FALSE	TRUE	FALSE	FALSE	Self > 4	0	0.002	0.008		0	0	0	0	0	5408
Scan: 66644 Run: 20210319_SFB1_SFB_JX_hsINO80_nucleosome_BS3_inSolution_S5_steppedHCD_273033 P1_K.LLYQALKNK.I P2_K.EVVSLLLDDEELEKK.L 7 14	20210319_SFB1_SFB_JX_hsINO80_nucleosome_BS3_inSolution_S5_steppedHCD_273033	66644	20210319_SFB1_SFB_JX_hsINO80_nucleosome_BS3_inSolution_S5_steppedHCD_273033.HCD.FTMS.sil0.apl	44479	4	747.423	2985.66	0.665	4	2985.65	0.653	INO80		FALSE	INO80		FALSE	LLYQALKNK	EVVSLLLDDEELEKK	773	1263	9	15	7	14	779	1276	4	BS3	138.068	0	0	0.536	9.684	FALSE	TRUE	FALSE	FALSE	Self > 4	0	0.002	0.008		0	0	0	0	0	5418
Scan: 55999 Run: 20210319_SFB1_SFB_JX_hsINO80_nucleosome_BS3_S5_steppedHCD_273033 P1_R.KVWLSIVK.K P2_K.KELPKbs3loopANKQK.A 1 1	20210319_SFB1_SFB_JX_hsINO80_nucleosome_BS3_S5_steppedHCD_273033	55999	20210319_SFB1_SFB_JX_hsINO80_nucleosome_BS3_S5_steppedHCD_273033.HCD.FTMS.sil0.apl	39470	3	811.164	2430.47	0.469	3	2430.46	0.461	INO80		FALSE	INO80		FALSE	KVWLSIVK	KELPKbs3loopANKQK	279	287	8	10	1	1	279	287	3	BS3	138.068	0	0	0.389	9.675	FALSE	TRUE	FALSE	FALSE	Self > 4	0	0.002	0.008		0	0	0	0	0	5247
Scan: 63569 Run: 20210319_SFB1_SFB_JX_hsINO80_nucleosome_BS3_S5_steppedHCD_273033 P1_R.MVISGGNFKPDTLKPKEVVSLLLDDEELEKK.L P2_R.AKEKSEIQR.M 16 4	20210319_SFB1_SFB_JX_hsINO80_nucleosome_BS3_S5_steppedHCD_273033	63569	20210319_SFB1_SFB_JX_hsINO80_nucleosome_BS3_S5_steppedHCD_273033.HCD.FTMS.sil0.apl	48827	6	783.764	4696.54	0.542	6	4696.52	0.525	INO80		FALSE	INO80		FALSE	AKEKSEIQR	MVISGGNFKPDTLKPKEVVSLLLDDEELEKK	1238	1247	9	31	4	16	1241	1262	6	BS3	138.068	0	0	0.35	9.66	FALSE	TRUE	FALSE	FALSE	Self > 4	0	0.002	0.008		0	0	0	0	0	5416
Scan: 76421 Run: 20210319_SFB1_SFB_JX_hsINO80_nucleosome_BS3_inSolution_S5_steppedHCD_273033 P1_R.MVISGGNFKPDTbs3loopLKPK.E P2_R.Kbs3ohGINEESCcmFSFLR.F 14 7	20210319_SFB1_SFB_JX_hsINO80_nucleosome_BS3_inSolution_S5_steppedHCD_273033	76421	20210319_SFB1_SFB_JX_hsINO80_nucleosome_BS3_inSolution_S5_steppedHCD_273033.HCD.FTMS.sil0.apl	48976	4	938.232	3748.9	0.898	4	3748.91	0.91	INO80		FALSE	INO80		FALSE	MVISGGNFKPDTbs3loopLKPK	Kbs3ohGINEESCcmFSFLR	1247	880	16	13	14	7	1260	886	4	BS3	138.068	0	0	0.375	9.656	FALSE	TRUE	FALSE	FALSE	Self > 4	0	0.002	0.008		0	0	0	0	0	5415
Scan: 78848 Run: 20210319_SFB1_SFB_JX_hsINO80_nucleosome_BS3_inSolution_S5_steppedHCD_253035 P1_K.EKLPQVTR.S P2_R.DLTDYLMKILTER.G 2 8	20210319_SFB1_SFB_JX_hsINO80_nucleosome_BS3_inSolution_S5_steppedHCD_253035	78848	20210319_SFB1_SFB_JX_hsINO80_nucleosome_BS3_inSolution_S5_steppedHCD_253035.HCD.FTMS.sil0.apl	42211	4	680.377	2717.48	0.478	4	2717.47	0.467	ACTL6A	ACTL6A	FALSE	ACTB	ACTB	FALSE	EKLPQVTR	DLTDYLMKILTER	241	184	8	13	2	8	242	191	4	BS3	138.068	0	0	0.625	9.627	FALSE	TRUE	FALSE	FALSE	Between > 4	0.012	0.013	0.111		0.027	0	0	0.028	0.105	6087
Scan: 46181 Run: 20210319_SFB1_SFB_JX_hsINO80_nucleosome_BS3_inSolution_S5_steppedHCD_253035 P1_K.SASKPIGFEGDLR.G P2_K.NCcmKETLPR.A 4 3	20210319_SFB1_SFB_JX_hsINO80_nucleosome_BS3_inSolution_S5_steppedHCD_253035	46181	20210319_SFB1_SFB_JX_hsINO80_nucleosome_BS3_inSolution_S5_steppedHCD_253035.HCD.FTMS.sil0.apl	40270	4	633.581	2530.29	0.294	4	2530.28	0.285	INO80		FALSE	ACTR8	ACTR8	FALSE	NCcmKETLPR	SASKPIGFEGDLR	328	444	8	13	3	4	330	447	4	BS3	138.068	0	0	0.5	9.603	FALSE	TRUE	FALSE	FALSE	Between > 4	0.012	0.013	0.25		0.009	0	0	0	0	6041
Scan: 59632 Run: 20210319_SFB1_SFB_JX_hsINO80_nucleosome_BS3_inSolution_S5_steppedHCD_253035 P1_R.KVWLSIVK.K P2_K.FSHDAPPPGTbs3loopKKKHLSIEQLNAR.R 1 13	20210319_SFB1_SFB_JX_hsINO80_nucleosome_BS3_inSolution_S5_steppedHCD_253035	59632	20210319_SFB1_SFB_JX_hsINO80_nucleosome_BS3_inSolution_S5_steppedHCD_253035.HCD.FTMS.sil0.apl	48983	5	764.636	3818.14	0.145	5	3818.12	0.125	INO80		FALSE	INO80		FALSE	KVWLSIVK	FSHDAPPPGTbs3loopKKKHLSIEQLNAR	279	254	8	23	1	13	279	266	5	BS3	138.068	0	0	0.432	9.59	FALSE	TRUE	FALSE	FALSE	Self > 4	0	0.002	0.008		0	0	0	0	0	5411
Scan: 45594 Run: 20210319_SFB1_SFB_JX_hsINO80_nucleosome_BS3_S5_steppedHCD_273033 P1_K.SASKPIGFEGDLR.G P2_R.GQSSDLPER.L 4 4	20210319_SFB1_SFB_JX_hsINO80_nucleosome_BS3_S5_steppedHCD_273033	45594	20210319_SFB1_SFB_JX_hsINO80_nucleosome_BS3_S5_steppedHCD_273033.HCD.FTMS.sil0.apl	40181	4	626.32	2501.25	0.252	4	2501.24	0.24	ACTR8	ACTR8	FALSE	ACTR8	ACTR8	FALSE	SASKPIGFEGDLR	GQSSDLPER	444	457	13	9	4	4	447	460	4	BS3	138.068	0	0	0.375	9.571	FALSE	TRUE	FALSE	FALSE	Self > 4	0	0.002	0.009		0	0	0	0	0	5410
Scan: 10099 Run: 20210319_SFB1_SFB_JX_hsINO80_nucleosome_BS3_S5_steppedHCD_273033 P1_R.KSTAGSAAAMoxAGAK.A P2_K.GAGKGR.S 1 4	20210319_SFB1_SFB_JX_hsINO80_nucleosome_BS3_S5_steppedHCD_273033	10099	20210319_SFB1_SFB_JX_hsINO80_nucleosome_BS3_S5_steppedHCD_273033.HCD.FTMS.sil0.apl	31082	3	640.672	1918.99	0.993	3	1918.99	0.989	INO80		FALSE	INO80		FALSE	GAGKGR	KSTAGSAAAMoxAGAK	1443	1451	6	14	4	1	1446	1451	3	BS3	138.068	0	0	0.731	9.538	FALSE	TRUE	FALSE	FALSE	Self > 4	0	0.002	0.009		0	0	0	0	0	5409
Scan: 40806 Run: 20210319_SFB1_SFB_JX_hsINO80_nucleosome_BS3_inSolution_S5_steppedHCD_273033 P1_K.QGKGTNPSGGR.- P2_K.NLHMTSSLAPDSLVR.K 3 7	20210319_SFB1_SFB_JX_hsINO80_nucleosome_BS3_inSolution_S5_steppedHCD_273033	40806	20210319_SFB1_SFB_JX_hsINO80_nucleosome_BS3_inSolution_S5_steppedHCD_273033.HCD.FTMS.sil0.apl	43323	5	568.095	2835.44	0.438	5	2835.43	0.43	INO80		FALSE	INO80		FALSE	QGKGTNPSGGR	NLHMTSSLAPDSLVR	1546	1530	11	15	3	7	1548	1536	5	BS3	138.068	0	0	0.321	9.516	FALSE	TRUE	FALSE	FALSE	Self > 4	0	0.002	0.009		0	0	0	0	0	5408
Scan: 63767 Run: 20210319_SFB1_SFB_JX_hsINO80_nucleosome_BS3_inSolution_S5_steppedHCD_253035 P1_R.MVISGGNFKPDTLKPK.E P2_R.LHMILKPFMLR.R 9 6	20210319_SFB1_SFB_JX_hsINO80_nucleosome_BS3_inSolution_S5_steppedHCD_253035	63767	20210319_SFB1_SFB_JX_hsINO80_nucleosome_BS3_inSolution_S5_steppedHCD_253035.HCD.FTMS.sil0.apl	46418	5	654.372	3266.82	0.821	5	3266.81	0.811	INO80		FALSE	INO80		FALSE	LHMILKPFMLR	MVISGGNFKPDTLKPK	735	1247	11	16	6	9	740	1255	5	BS3	138.068	0	0	0.333	9.506	FALSE	TRUE	FALSE	FALSE	Self > 4	0	0.002	0.009		0	0	0	0	0	5277
Scan: 71794 Run: 20210319_SFB1_SFB_JX_hsINO80_nucleosome_BS3_inSolution_S5_steppedHCD_253035 P1_R.KDLYANTVLSGGTTMYPGIADR.M P2_K.EITALAPSTbs3nh2MKIKIIAPPERK.Y 1 13	20210319_SFB1_SFB_JX_hsINO80_nucleosome_BS3_inSolution_S5_steppedHCD_253035	71794	20210319_SFB1_SFB_JX_hsINO80_nucleosome_BS3_inSolution_S5_steppedHCD_253035.HCD.FTMS.sil0.apl	50982	4	1236.43	4941.68	0.68	4	4941.66	0.66	ACTB	ACTB	FALSE	ACTB	ACTB	FALSE	KDLYANTVLSGGTTMYPGIADR	EITALAPSTbs3nh2MKIKIIAPPERK	291	316	22	21	1	13	291	328	4	BS3	138.068	0	0	0.405	9.455	FALSE	TRUE	FALSE	FALSE	Self > 4	0	0.002	0.009		0	0	0	0	0	5357
Scan: 71794 Run: 20210319_SFB1_SFB_JX_hsINO80_nucleosome_BS3_inSolution_S5_steppedHCD_253035 P1_R.KDLYANTVLSGGTTMYPGIADR.M P2_K.EITALAPSbs3nh2TMKIKIIAPPERK.Y 1 13	20210319_SFB1_SFB_JX_hsINO80_nucleosome_BS3_inSolution_S5_steppedHCD_253035	71794	20210319_SFB1_SFB_JX_hsINO80_nucleosome_BS3_inSolution_S5_steppedHCD_253035.HCD.FTMS.sil0.apl	50982	4	1236.43	4941.68	0.68	4	4941.66	0.66	ACTB	ACTB	FALSE	ACTB	ACTB	FALSE	KDLYANTVLSGGTTMYPGIADR	EITALAPSbs3nh2TMKIKIIAPPERK	291	316	22	21	1	13	291	328	4	BS3	138.068	0	0	0.405	9.455	FALSE	TRUE	FALSE	FALSE	Self > 4	0	0.002	0.009		0	0	0	0	0	5405
Scan: 72724 Run: 20210319_SFB1_SFB_JX_hsINO80_nucleosome_BS3_S5_steppedHCD_253035 P1_K.MoxTTLQHR.S P2_K.LQAPMoxALFYPATFGIVGQK.M 2 12	20210319_SFB1_SFB_JX_hsINO80_nucleosome_BS3_S5_steppedHCD_253035	72724	20210319_SFB1_SFB_JX_hsINO80_nucleosome_BS3_S5_steppedHCD_253035.HCD.FTMS.sil0.apl	44662	3	1036.55	3106.61	0.612	3	3106.6	0.598	ACTR8	ACTR8	FALSE	ACTR8	ACTR8	FALSE	MoxTTLQHR	LQAPMoxALFYPATFGIVGQK	405	386	7	19	2	12	406	397	3	BS3	138.068	0	0	0.389	9.436	FALSE	TRUE	FALSE	FALSE	Self > 4	0	0.002	0.009		0	0	0	0	0	5240
Scan: 40641 Run: 20210319_SFB1_SFB_JX_hsINO80_nucleosome_BS3_S5_steppedHCD_253035 P1_R.MVISGGNFKPDTLKPK.E P2_K.EKSEIQR.M 9 2	20210319_SFB1_SFB_JX_hsINO80_nucleosome_BS3_S5_steppedHCD_253035	40641	20210319_SFB1_SFB_JX_hsINO80_nucleosome_BS3_S5_steppedHCD_253035.HCD.FTMS.sil0.apl	42444	4	690.378	2757.48	0.483	4	2757.47	0.473	INO80		FALSE	INO80		FALSE	EKSEIQR	MVISGGNFKPDTLKPK	1240	1247	7	16	2	9	1241	1255	4	BS3	138.068	0	0	0.467	9.398	FALSE	TRUE	FALSE	FALSE	Self > 4	0	0.002	0.019		0	0	0	0	0	5249
Scan: 47816 Run: 20210319_SFB1_SFB_JX_hsINO80_nucleosome_BS3_inSolution_S5_steppedHCD_253035 P1_R.LKLIANNTTVER.R P2_K.KELPKbs3loopANKQK.A 2 8	20210319_SFB1_SFB_JX_hsINO80_nucleosome_BS3_inSolution_S5_steppedHCD_253035	47816	20210319_SFB1_SFB_JX_hsINO80_nucleosome_BS3_inSolution_S5_steppedHCD_253035.HCD.FTMS.sil0.apl	43288	4	708.417	2829.64	0.64	4	2829.63	0.633	INO80		FALSE	ACTL6A	ACTL6A	FALSE	KELPKbs3loopANKQK	LKLIANNTTVER	287	378	10	12	8	2	294	379	4	BS3	138.068	0	0	0.545	9.358	FALSE	TRUE	FALSE	FALSE	Between > 4	0.015	0.015	0.034		0	0	0	0	0	6079
Scan: 28592 Run: 20210319_SFB1_SFB_JX_hsINO80_nucleosome_BS3_inSolution_S5_steppedHCD_253035 P1_K.IKEDDAPR.T P2_K.GCcmTKMFR.D 2 4	20210319_SFB1_SFB_JX_hsINO80_nucleosome_BS3_inSolution_S5_steppedHCD_253035	28592	20210319_SFB1_SFB_JX_hsINO80_nucleosome_BS3_inSolution_S5_steppedHCD_253035.HCD.FTMS.sil0.apl	31753	4	495.749	1978.97	0.967	4	1978.96	0.96	YY1		FALSE	YY1		FALSE	IKEDDAPR	GCcmTKMFR	287	302	8	7	2	4	288	305	4	BS3	138.068	0	0	0.5	9.347	FALSE	TRUE	FALSE	FALSE	Self > 4	0	0.002	0.018		0	0	0	0	0	5399
Scan: 79320 Run: 20210319_SFB1_SFB_JX_hsINO80_nucleosome_BS3_inSolution_S5_steppedHCD_273033 P1_K.GKQGGPTYYIDTNALR.V P2_R.DLTDYLMKILTER.G 2 8	20210319_SFB1_SFB_JX_hsINO80_nucleosome_BS3_inSolution_S5_steppedHCD_273033	79320	20210319_SFB1_SFB_JX_hsINO80_nucleosome_BS3_inSolution_S5_steppedHCD_273033.HCD.FTMS.sil0.apl	47981	4	876.208	3500.8	0.802	4	3500.79	0.786	ACTL6A	ACTL6A	FALSE	ACTB	ACTB	FALSE	GKQGGPTYYIDTNALR	DLTDYLMKILTER	61	184	16	13	2	8	62	191	4	BS3	138.068	0	0	0.367	9.328	FALSE	TRUE	FALSE	FALSE	Between > 4	0.015	0.016	0.034		0.027	0	0	0.028	0.105	6075
Scan: 50871 Run: 20210319_SFB1_SFB_JX_hsINO80_nucleosome_BS3_S5_steppedHCD_253035 P1_R.KTAISLFEGK.A P2_R.KSASKPIGFEGDLR.G 1 1	20210319_SFB1_SFB_JX_hsINO80_nucleosome_BS3_S5_steppedHCD_253035	50871	20210319_SFB1_SFB_JX_hsINO80_nucleosome_BS3_S5_steppedHCD_253035.HCD.FTMS.sil0.apl	42242	5	547.908	2734.5	0.504	5	2734.49	0.491	ACTR8	ACTR8	FALSE	ACTR8	ACTR8	FALSE	KTAISLFEGK	KSASKPIGFEGDLR	498	443	10	14	1	1	498	443	5	BS3	138.068	0	0	0.385	9.309	FALSE	TRUE	FALSE	FALSE	Self > 4	0	0.002	0.018		0	0	0	0	0	5398
Scan: 61272 Run: 20210319_SFB1_SFB_JX_hsINO80_nucleosome_BS3_S5_steppedHCD_273033 P1_R.KSASKbs3nh2PIGFEGDLR.G P2_K.EITALAPSTMKIK.I 1 11	20210319_SFB1_SFB_JX_hsINO80_nucleosome_BS3_S5_steppedHCD_273033	61272	20210319_SFB1_SFB_JX_hsINO80_nucleosome_BS3_S5_steppedHCD_273033.HCD.FTMS.sil0.apl	45339	4	800.697	3198.76	0.76	4	3198.76	0.757	ACTB	ACTB	FALSE	ACTR8	ACTR8	FALSE	EITALAPSTMKIK	KSASKbs3nh2PIGFEGDLR	316	443	13	14	11	1	326	443	4	BS3	138.068	0	0	0.417	9.307	FALSE	TRUE	FALSE	FALSE	Between > 4	0.015	0.016	0.034		0.027	0	0	0	0	6074
Scan: 55996 Run: 20210319_SFB1_SFB_JX_hsINO80_nucleosome_BS3_S5_steppedHCD_273033 P1_R.KVWLSIVK.K P2_K.KELPKANKbs3loopQK.A 1 1	20210319_SFB1_SFB_JX_hsINO80_nucleosome_BS3_S5_steppedHCD_273033	55996	20210319_SFB1_SFB_JX_hsINO80_nucleosome_BS3_S5_steppedHCD_273033.HCD.FTMS.sil0.apl	39468	4	608.625	2430.47	0.469	4	2430.46	0.461	INO80		FALSE	INO80		FALSE	KVWLSIVK	KELPKANKbs3loopQK	279	287	8	10	1	1	279	287	4	BS3	138.068	0	0	0.444	9.291	FALSE	TRUE	FALSE	FALSE	Self > 4	0	0.002	0.018		0	0	0	0	0	5397
Scan: 57373 Run: 20210319_SFB1_SFB_JX_hsINO80_nucleosome_BS3_inSolution_S5_steppedHCD_273033 P1_R.LHMILKPFMLR.R P2_K.EKSEIQR.M 6 2	20210319_SFB1_SFB_JX_hsINO80_nucleosome_BS3_inSolution_S5_steppedHCD_273033	57373	20210319_SFB1_SFB_JX_hsINO80_nucleosome_BS3_inSolution_S5_steppedHCD_273033.HCD.FTMS.sil0.apl	38754	4	607.093	2424.34	0.344	4	2424.34	0.339	INO80		FALSE	INO80		FALSE	EKSEIQR	LHMILKPFMLR	1240	735	7	11	2	6	1241	740	4	BS3	138.068	0	0	0.5	9.284	FALSE	TRUE	FALSE	FALSE	Self > 4	0	0.002	0.018		0	0	0	0	0	5396
Scan: 63338 Run: 20210319_SFB1_SFB_JX_hsINO80_nucleosome_BS3_inSolution_S5_steppedHCD_253035 P1_R.IIENVDVITRPKDMDPR.L P2_K.EMLLYWKK.Y 12 7	20210319_SFB1_SFB_JX_hsINO80_nucleosome_BS3_inSolution_S5_steppedHCD_253035	63338	20210319_SFB1_SFB_JX_hsINO80_nucleosome_BS3_inSolution_S5_steppedHCD_253035.HCD.FTMS.sil0.apl	46384	4	815.44	3257.73	0.733	4	3257.72	0.719	INO80		FALSE	ACTR8	ACTR8	FALSE	EMLLYWKK	IIENVDVITRPKDMDPR	342	566	8	17	7	12	348	577	4	BS3	138.068	0	0	0.344	9.275	FALSE	TRUE	FALSE	FALSE	Between > 4	0.015	0.016	0.034		0.027	0	0	0.028	0	6073
Scan: 58430 Run: 20210319_SFB1_SFB_JX_hsINO80_nucleosome_BS3_inSolution_S5_steppedHCD_253035 P1_R.KVWLSIVK.K P2_K.KKbs3nh2HLSIEQLNAR.R 1 1	20210319_SFB1_SFB_JX_hsINO80_nucleosome_BS3_inSolution_S5_steppedHCD_253035	58430	20210319_SFB1_SFB_JX_hsINO80_nucleosome_BS3_inSolution_S5_steppedHCD_253035.HCD.FTMS.sil0.apl	42060	5	541.131	2700.62	0.616	5	2700.61	0.605	INO80		FALSE	INO80		FALSE	KVWLSIVK	KKbs3nh2HLSIEQLNAR	279	265	8	12	1	1	279	265	5	BS3	138.068	0	0	0.545	9.25	FALSE	TRUE	FALSE	FALSE	Self > 4	0	0.002	0.018		0	0	0	0	0	5393
Scan: 50701 Run: 20210319_SFB1_SFB_JX_hsINO80_nucleosome_BS3_inSolution_S5_steppedHCD_273033 P1_R.Kbs3loopQGKGTNPSGGR.- P2_K.GNNVPGNPKNLHMTSSLAPDSLVR.K 4 9	20210319_SFB1_SFB_JX_hsINO80_nucleosome_BS3_inSolution_S5_steppedHCD_273033	50701	20210319_SFB1_SFB_JX_hsINO80_nucleosome_BS3_inSolution_S5_steppedHCD_273033.HCD.FTMS.sil0.apl	49626	5	796.817	3979.05	0.047	5	3979.03	0.033	INO80		FALSE	INO80		FALSE	Kbs3loopQGKGTNPSGGR	GNNVPGNPKNLHMTSSLAPDSLVR	1545	1521	12	24	4	9	1548	1529	5	BS3	138.068	0	0	0.348	9.247	FALSE	TRUE	FALSE	FALSE	Self > 4	0	0.002	0.019		0	0	0	0	0	5392
Scan: 66325 Run: 20210319_SFB1_SFB_JX_hsINO80_nucleosome_BS3_S5_steppedHCD_253035 P1_R.MVISGGNFKPDTLKPKEVVSLLLDDEELEK.K P2_R.AKEKSEIQR.M 9 2	20210319_SFB1_SFB_JX_hsINO80_nucleosome_BS3_S5_steppedHCD_253035	66325	20210319_SFB1_SFB_JX_hsINO80_nucleosome_BS3_S5_steppedHCD_253035.HCD.FTMS.sil0.apl	48701	6	762.414	4568.44	0.439	6	4568.43	0.43	INO80		FALSE	INO80		FALSE	AKEKSEIQR	MVISGGNFKPDTLKPKEVVSLLLDDEELEK	1238	1247	9	30	2	9	1239	1255	6	BS3	138.068	0	0	0.293	9.24	FALSE	TRUE	FALSE	FALSE	Self > 4	0	0.002	0.019		0	0	0	0	0	5391
Scan: 41498 Run: 20210319_SFB1_SFB_JX_hsINO80_nucleosome_BS3_S5_steppedHCD_253035 P1_R.LDGSSKISER.R P2_R.FVPKFK.V 6 4	20210319_SFB1_SFB_JX_hsINO80_nucleosome_BS3_S5_steppedHCD_253035	41498	20210319_SFB1_SFB_JX_hsINO80_nucleosome_BS3_S5_steppedHCD_253035.HCD.FTMS.sil0.apl	32639	3	665.373	1993.1	0.098	3	1993.09	0.088	INO80		FALSE	INO80		FALSE	FVPKFK	LDGSSKISER	589	1147	6	10	4	6	592	1152	3	BS3	138.068	0	0	0.556	9.169	FALSE	TRUE	FALSE	FALSE	Self > 4	0	0.002	0.019		0	0	0	0	0	4973
Scan: 45609 Run: 20210319_SFB1_SFB_JX_hsINO80_nucleosome_BS3_S5_steppedHCD_273033 P1_R.MVISGGNFKPDTLKPK.E P2_R.LDGSSKISER.R 9 6	20210319_SFB1_SFB_JX_hsINO80_nucleosome_BS3_S5_steppedHCD_273033	45609	20210319_SFB1_SFB_JX_hsINO80_nucleosome_BS3_S5_steppedHCD_273033.HCD.FTMS.sil0.apl	43835	4	740.903	2959.58	0.582	4	2959.57	0.569	INO80		FALSE	INO80		FALSE	LDGSSKISER	MVISGGNFKPDTLKPK	1147	1247	10	16	6	9	1152	1255	4	BS3	138.068	0	0	0.433	9.147	FALSE	TRUE	FALSE	FALSE	Self > 4	0	0.002	0.019		0	0	0	0	0	5387
Scan: 49079 Run: 20210319_SFB1_SFB_JX_hsINO80_nucleosome_BS3_inSolution_S5_steppedHCD_253035 P1_R.MVISGGNFKPDTLKPK.E P2_R.LGQTKQVTVYR.L 9 5	20210319_SFB1_SFB_JX_hsINO80_nucleosome_BS3_inSolution_S5_steppedHCD_253035	49079	20210319_SFB1_SFB_JX_hsINO80_nucleosome_BS3_inSolution_S5_steppedHCD_253035.HCD.FTMS.sil0.apl	45783	5	633.155	3160.74	0.741	5	3160.73	0.732	INO80		FALSE	INO80		FALSE	LGQTKQVTVYR	MVISGGNFKPDTLKPK	1213	1247	11	16	5	9	1217	1255	5	BS3	138.068	0	0	0.367	9.141	FALSE	TRUE	FALSE	FALSE	Self > 4	0	0.002	0.019		0	0	0	0	0	5386
Scan: 72453 Run: 20210319_SFB1_SFB_JX_hsINO80_nucleosome_BS3_inSolution_S5_steppedHCD_253035 P1_R.STGLILDSGATHTTAIPVHDGYVLQQGIVK.S P2_K.SPLAGDFITMoxQCcmR.E 22 1	20210319_SFB1_SFB_JX_hsINO80_nucleosome_BS3_inSolution_S5_steppedHCD_253035	72453	20210319_SFB1_SFB_JX_hsINO80_nucleosome_BS3_inSolution_S5_steppedHCD_253035.HCD.FTMS.sil0.apl	50738	5	948.89	4739.41	0.412	5	4739.39	0.394	ACTL6A	ACTL6A	FALSE	ACTL6A	ACTL6A	FALSE	SPLAGDFITMoxQCcmR	STGLILDSGATHTTAIPVHDGYVLQQGIVK	195	165	13	30	1	22	195	186	5	BS3	138.068	0	0	0.417	9.068	FALSE	TRUE	FALSE	FALSE	Self > 4	0	0.002	0.02		0	0	0	0	0	5382
Scan: 65976 Run: 20210319_SFB1_SFB_JX_hsINO80_nucleosome_BS3_inSolution_S5_steppedHCD_253035 P1_K.LLYQALKNK.I P2_R.LHMILKPFMLR.R 7 6	20210319_SFB1_SFB_JX_hsINO80_nucleosome_BS3_inSolution_S5_steppedHCD_253035	65976	20210319_SFB1_SFB_JX_hsINO80_nucleosome_BS3_inSolution_S5_steppedHCD_253035.HCD.FTMS.sil0.apl	41336	4	657.392	2625.54	0.541	4	2625.53	0.527	INO80		FALSE	INO80		FALSE	LHMILKPFMLR	LLYQALKNK	735	773	11	9	6	7	740	779	4	BS3	138.068	0	0	0.55	9.059	FALSE	TRUE	FALSE	FALSE	Self > 4	0	0.002	0.02		0	0	0	0	0	5270
Scan: 78468 Run: 20210319_SFB1_SFB_JX_hsINO80_nucleosome_BS3_inSolution_S5_steppedHCD_253035 P1_K.NKISIEDLLQSSMGSTQQAQNTTSSLMNLVMQFR.K P2_R.KVCcmNHPELFER.Q 2 1	20210319_SFB1_SFB_JX_hsINO80_nucleosome_BS3_inSolution_S5_steppedHCD_253035	78468	20210319_SFB1_SFB_JX_hsINO80_nucleosome_BS3_inSolution_S5_steppedHCD_253035.HCD.FTMS.sil0.apl	51388	7	767.527	5365.64	0.639	7	5365.62	0.62	INO80		FALSE	INO80		FALSE	KVCcmNHPELFER	NKISIEDLLQSSMGSTQQAQNTTSSLMNLVMQFR	814	780	11	34	1	2	814	781	7	BS3	138.068	0	0	0.288	9.052	FALSE	TRUE	FALSE	FALSE	Self > 4	0	0.002	0.02		0	0	0	0	0	5380
Scan: 60833 Run: 20210319_SFB1_SFB_JX_hsINO80_nucleosome_BS3_inSolution_S5_steppedHCD_273033 P1_R.LHMILKPFMLR.R P2_R.LGQTKQVTVYR.L 6 5	20210319_SFB1_SFB_JX_hsINO80_nucleosome_BS3_inSolution_S5_steppedHCD_273033	60833	20210319_SFB1_SFB_JX_hsINO80_nucleosome_BS3_inSolution_S5_steppedHCD_273033.HCD.FTMS.sil0.apl	43226	4	707.908	2827.6	0.603	4	2827.6	0.597	INO80		FALSE	INO80		FALSE	LGQTKQVTVYR	LHMILKPFMLR	1213	735	11	11	5	6	1217	740	4	BS3	138.068	0	0	0.5	9.025	FALSE	TRUE	FALSE	FALSE	Self > 4	0	0.002	0.02		0	0	0	0	0	5299
Scan: 21269 Run: 20210319_SFB1_SFB_JX_hsINO80_nucleosome_BS3_inSolution_S5_steppedHCD_273033 P1_K.LAHQCcmMKEVR.R P2_R.AALQAQKNCcmK.E 7 7	20210319_SFB1_SFB_JX_hsINO80_nucleosome_BS3_inSolution_S5_steppedHCD_273033	21269	20210319_SFB1_SFB_JX_hsINO80_nucleosome_BS3_inSolution_S5_steppedHCD_273033.HCD.FTMS.sil0.apl	40284	4	635.829	2539.29	0.286	4	2539.28	0.282	INO80		FALSE	INO80		FALSE	AALQAQKNCcmK	LAHQCcmMKEVR	321	310	10	10	7	7	327	316	4	BS3	138.068	0	0	0.611	9.025	FALSE	TRUE	FALSE	FALSE	Self > 4	0	0.002	0.02		0	0	0	0	0	5250
Scan: 68534 Run: 20210319_SFB1_SFB_JX_hsINO80_nucleosome_BS3_S5_steppedHCD_273033 P1_K.EITALAPSTMoxK.I P2_K.ATADRKSASKPIGFEGDLR.G 8 6	20210319_SFB1_SFB_JX_hsINO80_nucleosome_BS3_S5_steppedHCD_273033	68534	20210319_SFB1_SFB_JX_hsINO80_nucleosome_BS3_S5_steppedHCD_273033.HCD.FTMS.sil0.apl	46015	4	834.191	3332.74	0.737	4	3332.73	0.729	ACTB	ACTB	FALSE	ACTR8	ACTR8	FALSE	EITALAPSTMoxK	ATADRKSASKPIGFEGDLR	316	438	11	19	8	6	323	443	4	BS3	138.068	0	0	0.278	8.995	FALSE	TRUE	FALSE	FALSE	Between > 4	0.015	0.018	0.031		0.027	0	0	0.028	0	6062
Scan: 13457 Run: 20210319_SFB1_SFB_JX_hsINO80_nucleosome_BS3_inSolution_S5_steppedHCD_253035 P1_R.KQGKbs3loopGTNPSGGR.- P2_R.KQGKGTNPSGGR.- 1 1	20210319_SFB1_SFB_JX_hsINO80_nucleosome_BS3_inSolution_S5_steppedHCD_253035	13457	20210319_SFB1_SFB_JX_hsINO80_nucleosome_BS3_inSolution_S5_steppedHCD_253035.HCD.FTMS.sil0.apl	41534	3	883.469	2647.39	0.386	3	2647.38	0.379	INO80		FALSE	INO80		FALSE	KQGKGTNPSGGR	KQGKbs3loopGTNPSGGR	1545	1545	12	12	1	1	1545	1545	3	BS3	138.068	0	0	0.5	8.958	FALSE	TRUE	FALSE	FALSE	Self > 4	0	0.002	0.019		0	0	0	0	0	5375
Scan: 23085 Run: 20210319_SFB1_SFB_JX_hsINO80_nucleosome_BS3_inSolution_S5_steppedHCD_253035 P1_R.LDGSSKISER.R P2_R.KHTYMR.L 6 1	20210319_SFB1_SFB_JX_hsINO80_nucleosome_BS3_inSolution_S5_steppedHCD_253035	23085	20210319_SFB1_SFB_JX_hsINO80_nucleosome_BS3_inSolution_S5_steppedHCD_253035.HCD.FTMS.sil0.apl	33280	5	413.618	2063.05	0.054	5	2063.05	0.047	INO80		FALSE	INO80		FALSE	KHTYMR	LDGSSKISER	1141	1147	6	10	1	6	1141	1152	5	BS3	138.068	0	0	0.444	8.923	FALSE	TRUE	FALSE	FALSE	Self > 4	0	0.002	0.019		0	0	0	0	0	5372
Scan: 40679 Run: 20210319_SFB1_SFB_JX_hsINO80_nucleosome_BS3_inSolution_S5_steppedHCD_253035 P1_K.LKGYQLK.G P2_R.LGQTKQVTVYR.L 2 5	20210319_SFB1_SFB_JX_hsINO80_nucleosome_BS3_inSolution_S5_steppedHCD_253035	40679	20210319_SFB1_SFB_JX_hsINO80_nucleosome_BS3_inSolution_S5_steppedHCD_253035.HCD.FTMS.sil0.apl	36892	4	570.587	2278.32	0.317	4	2278.3	0.305	INO80		FALSE	INO80		FALSE	LKGYQLK	LGQTKQVTVYR	518	1213	7	11	2	5	519	1217	4	BS3	138.068	0	0	0.65	8.897	FALSE	TRUE	FALSE	FALSE	Self > 4	0	0.002	0.019		0	0	0	0	0	5370
Scan: 30404 Run: 20210319_SFB1_SFB_JX_hsINO80_nucleosome_BS3_S5_steppedHCD_253035 P1_R.LKSQGHR.V P2_R.IPGKESLITDSGK.L 2 4	20210319_SFB1_SFB_JX_hsINO80_nucleosome_BS3_S5_steppedHCD_253035	30404	20210319_SFB1_SFB_JX_hsINO80_nucleosome_BS3_S5_steppedHCD_253035.HCD.FTMS.sil0.apl	37836	4	577.574	2306.26	0.265	4	2306.26	0.259	INO80		FALSE	INO80		FALSE	LKSQGHR	IPGKESLITDSGK	1113	1090	7	13	2	4	1114	1093	4	BS3	138.068	0	0	0.458	8.871	FALSE	TRUE	FALSE	FALSE	Self > 4	0	0.002	0.019		0	0	0	0	0	5186
Scan: 57580 Run: 20210319_SFB1_SFB_JX_hsINO80_nucleosome_BS3_S5_steppedHCD_253035 P1_R.KTAISLFEGK.A P2_K.IKIIAPPER.K 1 2	20210319_SFB1_SFB_JX_hsINO80_nucleosome_BS3_S5_steppedHCD_253035	57580	20210319_SFB1_SFB_JX_hsINO80_nucleosome_BS3_S5_steppedHCD_253035.HCD.FTMS.sil0.apl	37090	4	567.592	2266.34	0.337	4	2266.33	0.33	ACTB	ACTB	FALSE	ACTR8	ACTR8	FALSE	IKIIAPPER	KTAISLFEGK	327	498	9	10	2	1	328	498	4	BS3	138.068	0	0	0.444	8.861	FALSE	TRUE	FALSE	FALSE	Between > 4	0.019	0.019	0.038		0.032	0	0	0.035	0	6051
Scan: 30408 Run: 20210319_SFB1_SFB_JX_hsINO80_nucleosome_BS3_S5_steppedHCD_253035 P1_R.LKSQGHR.V P2_R.IPGKESLITDSGK.L 2 4	20210319_SFB1_SFB_JX_hsINO80_nucleosome_BS3_S5_steppedHCD_253035	30408	20210319_SFB1_SFB_JX_hsINO80_nucleosome_BS3_S5_steppedHCD_253035.HCD.FTMS.sil0.apl	37837	3	769.763	2306.27	0.268	3	2306.26	0.259	INO80		FALSE	INO80		FALSE	LKSQGHR	IPGKESLITDSGK	1113	1090	7	13	2	4	1114	1093	3	BS3	138.068	0	0	0.625	8.849	FALSE	TRUE	FALSE	FALSE	Self > 4	0	0.002	0.019		0	0	0	0	0	5186
Scan: 9393 Run: 20210319_SFB1_SFB_JX_hsINO80_nucleosome_BS3_S5_steppedHCD_253035 P1_R.LKSQGHR.V P2_R.KHTYMR.L 2 1	20210319_SFB1_SFB_JX_hsINO80_nucleosome_BS3_S5_steppedHCD_253035	9393	20210319_SFB1_SFB_JX_hsINO80_nucleosome_BS3_S5_steppedHCD_253035.HCD.FTMS.sil0.apl	28684	6	300.499	1796.95	0.953	6	1796.95	0.947	INO80		FALSE	INO80		FALSE	LKSQGHR	KHTYMR	1113	1141	7	6	2	1	1114	1141	6	BS3	138.068	0	0	0.417	8.845	FALSE	TRUE	FALSE	FALSE	Self > 4	0	0.002	0.019		0	0	0	0	0	5366
Scan: 55173 Run: 20210319_SFB1_SFB_JX_hsINO80_nucleosome_BS3_S5_steppedHCD_253035 P1_K.MoxVDQAIWSKK.M P2_R.ILNKMPPSFR.R 9 4	20210319_SFB1_SFB_JX_hsINO80_nucleosome_BS3_S5_steppedHCD_253035	55173	20210319_SFB1_SFB_JX_hsINO80_nucleosome_BS3_S5_steppedHCD_253035.HCD.FTMS.sil0.apl	40722	4	641.098	2560.36	0.364	4	2560.36	0.355	ACTR8	ACTR8	FALSE	ACTR8	ACTR8	FALSE	ILNKMPPSFR	MoxVDQAIWSKK	555	112	10	10	4	9	558	120	4	BS3	138.068	0	0	0.556	8.84	FALSE	TRUE	FALSE	FALSE	Self > 4	0	0.002	0.019		0	0	0	0	0	5365
Scan: 71572 Run: 20210319_SFB1_SFB_JX_hsINO80_nucleosome_BS3_inSolution_S5_steppedHCD_253035 P1_R.MVISGGNFKPDTLKPKEVVSLLLDDEELEK.K P2_K.EKSEIQR.M 14 2	20210319_SFB1_SFB_JX_hsINO80_nucleosome_BS3_inSolution_S5_steppedHCD_253035	71572	20210319_SFB1_SFB_JX_hsINO80_nucleosome_BS3_inSolution_S5_steppedHCD_253035.HCD.FTMS.sil0.apl	50143	6	729.225	4369.31	0.309	6	4369.3	0.298	INO80		FALSE	INO80		FALSE	EKSEIQR	MVISGGNFKPDTLKPKEVVSLLLDDEELEK	1240	1247	7	30	2	14	1241	1260	6	BS3	138.068	0	0	0.259	8.806	FALSE	TRUE	FALSE	FALSE	Self > 4	0	0.002	0.019		0	0	0	0	0	5362
Scan: 41770 Run: 20210319_SFB1_SFB_JX_hsINO80_nucleosome_BS3_S5_steppedHCD_253035 P1_R.LICcmKGTIEER.I P2_R.LGQTKQVTVYR.L 4 5	20210319_SFB1_SFB_JX_hsINO80_nucleosome_BS3_S5_steppedHCD_253035	41770	20210319_SFB1_SFB_JX_hsINO80_nucleosome_BS3_S5_steppedHCD_253035.HCD.FTMS.sil0.apl	41496	4	662.869	2647.45	0.447	4	2647.44	0.437	INO80		FALSE	INO80		FALSE	LGQTKQVTVYR	LICcmKGTIEER	1213	1224	11	10	5	4	1217	1227	4	BS3	138.068	0	0	0.5	8.753	FALSE	TRUE	FALSE	FALSE	Self > 4	0	0.002	0.019		0	0	0	0	0	5360
Scan: 13278 Run: 20210319_SFB1_SFB_JX_hsINO80_nucleosome_BS3_inSolution_S5_steppedHCD_253035 P1_K.KKKEDELDGK.R P2_R.EKYAEK.K 1 2	20210319_SFB1_SFB_JX_hsINO80_nucleosome_BS3_inSolution_S5_steppedHCD_253035	13278	20210319_SFB1_SFB_JX_hsINO80_nucleosome_BS3_inSolution_S5_steppedHCD_253035.HCD.FTMS.sil0.apl	33774	4	524.281	2093.1	0.097	4	2093.09	0.089	INO80		FALSE	INO80		FALSE	EKYAEK	KKKEDELDGK	1302	1308	6	10	2	1	1303	1308	4	BS3	138.068	0	0	0.6	8.741	FALSE	TRUE	FALSE	FALSE	Self > 4	0	0.002	0.019		0	0	0	0	0	5359
Scan: 78219 Run: 20210319_SFB1_SFB_JX_hsINO80_nucleosome_BS3_inSolution_S5_steppedHCD_253035 P1_R.KTAISLFEGKbs3loopALGLDKAILHSIDCcmCcmSSDDTK.K P2_K.EITALAPSTMKIK.I 1 11	20210319_SFB1_SFB_JX_hsINO80_nucleosome_BS3_inSolution_S5_steppedHCD_253035	78219	20210319_SFB1_SFB_JX_hsINO80_nucleosome_BS3_inSolution_S5_steppedHCD_253035.HCD.FTMS.sil0.apl	51160	5	1015.14	5070.64	0.643	5	5070.62	0.622	ACTB	ACTB	FALSE	ACTR8	ACTR8	FALSE	EITALAPSTMKIK	KTAISLFEGKbs3loopALGLDKAILHSIDCcmCcmSSDDTK	316	498	13	31	11	1	326	498	5	BS3	138.068	0	0	0.333	8.725	FALSE	TRUE	FALSE	FALSE	Between > 4	0.019	0.02	0.133		0	0	0	0	0	6043
Scan: 73464 Run: 20210319_SFB1_SFB_JX_hsINO80_nucleosome_BS3_inSolution_S5_steppedHCD_273033 P1_R.KDLYANTVLSGGTTMYPGIADR.M P2_K.EITALAPSTbs3nh2MKIKIIAPPERK.Y 1 13	20210319_SFB1_SFB_JX_hsINO80_nucleosome_BS3_inSolution_S5_steppedHCD_273033	73464	20210319_SFB1_SFB_JX_hsINO80_nucleosome_BS3_inSolution_S5_steppedHCD_273033.HCD.FTMS.sil0.apl	51228	5	989.341	4941.67	0.67	5	4941.66	0.66	ACTB	ACTB	FALSE	ACTB	ACTB	FALSE	KDLYANTVLSGGTTMYPGIADR	EITALAPSTbs3nh2MKIKIIAPPERK	291	316	22	21	1	13	291	328	5	BS3	138.068	0	0	0.286	8.722	FALSE	TRUE	FALSE	FALSE	Self > 4	0	0.002	0.019		0	0	0	0	0	5357
Scan: 73884 Run: 20210319_SFB1_SFB_JX_hsINO80_nucleosome_BS3_inSolution_S5_steppedHCD_253035 P1_R.KTAISLFEGKbs3ohALGLDK.A P2_R.ILNKMPPSFR.R 1 4	20210319_SFB1_SFB_JX_hsINO80_nucleosome_BS3_inSolution_S5_steppedHCD_253035	73884	20210319_SFB1_SFB_JX_hsINO80_nucleosome_BS3_inSolution_S5_steppedHCD_253035.HCD.FTMS.sil0.apl	45943	4	797.455	3185.79	0.79	4	3185.78	0.777	ACTR8	ACTR8	FALSE	ACTR8	ACTR8	FALSE	ILNKMPPSFR	KTAISLFEGKbs3ohALGLDK	555	498	10	16	4	1	558	498	4	BS3	138.068	0	0	0.467	8.697	FALSE	TRUE	FALSE	FALSE	Self > 4	0	0.002	0.019		0	0	0	0	0	5355
Scan: 62765 Run: 20210319_SFB1_SFB_JX_hsINO80_nucleosome_BS3_S5_steppedHCD_273033 P1_K.MVDQAIWSKbs3nh2KMSNGTR.R P2_R.ILNKMPPSFR.R 10 4	20210319_SFB1_SFB_JX_hsINO80_nucleosome_BS3_S5_steppedHCD_273033	62765	20210319_SFB1_SFB_JX_hsINO80_nucleosome_BS3_S5_steppedHCD_273033.HCD.FTMS.sil0.apl	46102	4	837.441	3345.73	0.734	4	3345.74	0.74	ACTR8	ACTR8	FALSE	ACTR8	ACTR8	FALSE	ILNKMPPSFR	MVDQAIWSKbs3nh2KMSNGTR	555	112	10	16	4	10	558	121	4	BS3	138.068	0	0	0.4	8.684	FALSE	TRUE	FALSE	FALSE	Self > 4	0	0.002	0.019		0	0	0	0	0	5354
Scan: 74535 Run: 20210319_SFB1_SFB_JX_hsINO80_nucleosome_BS3_S5_steppedHCD_273033 P1_R.MVISGGNFKbs3loopPDTLKPKEVVSLLLDDEELEK.K P2_R.AKEKSEIQR.M 16 2	20210319_SFB1_SFB_JX_hsINO80_nucleosome_BS3_S5_steppedHCD_273033	74535	20210319_SFB1_SFB_JX_hsINO80_nucleosome_BS3_S5_steppedHCD_273033.HCD.FTMS.sil0.apl	48831	4	1177.64	4706.52	0.517	4	4706.5	0.498	INO80		FALSE	INO80		FALSE	AKEKSEIQR	MVISGGNFKbs3loopPDTLKPKEVVSLLLDDEELEK	1238	1247	9	30	2	16	1239	1262	4	BS3	138.068	0	0	0.362	8.682	FALSE	TRUE	FALSE	FALSE	Self > 4	0	0.002	0.019		0	0	0	0	0	5353
Scan: 62333 Run: 20210319_SFB1_SFB_JX_hsINO80_nucleosome_BS3_S5_steppedHCD_273033 P1_K.MVDQAIWSKKbs3ohMSNGTR.R P2_R.ILNKMoxPPSFR.R 9 4	20210319_SFB1_SFB_JX_hsINO80_nucleosome_BS3_S5_steppedHCD_273033	62333	20210319_SFB1_SFB_JX_hsINO80_nucleosome_BS3_S5_steppedHCD_273033.HCD.FTMS.sil0.apl	46195	4	841.689	3362.73	0.727	4	3362.72	0.719	ACTR8	ACTR8	FALSE	ACTR8	ACTR8	FALSE	ILNKMoxPPSFR	MVDQAIWSKKbs3ohMSNGTR	555	112	10	16	4	9	558	120	4	BS3	138.068	0	0	0.4	8.679	FALSE	TRUE	FALSE	FALSE	Self > 4	0	0.002	0.019		0	0	0	0	0	5352
Scan: 71959 Run: 20210319_SFB1_SFB_JX_hsINO80_nucleosome_BS3_S5_steppedHCD_253035 P1_R.KTAISLFEGKbs3ohALGLDK.A P2_K.EITALAPSTMKIK.I 1 11	20210319_SFB1_SFB_JX_hsINO80_nucleosome_BS3_S5_steppedHCD_253035	71959	20210319_SFB1_SFB_JX_hsINO80_nucleosome_BS3_S5_steppedHCD_253035.HCD.FTMS.sil0.apl	46351	4	847.486	3385.92	0.916	4	3385.9	0.903	ACTB	ACTB	FALSE	ACTR8	ACTR8	FALSE	EITALAPSTMKIK	KTAISLFEGKbs3ohALGLDK	316	498	13	16	11	1	326	498	4	BS3	138.068	0	0	0.433	8.67	FALSE	TRUE	FALSE	FALSE	Between > 4	0.019	0.021	0.125		0.032	0	0	0	0	6042
Scan: 30144 Run: 20210319_SFB1_SFB_JX_hsINO80_nucleosome_BS3_S5_steppedHCD_273033 P1_R.LGQTKQVTVYR.L P2_K.EKSEIQR.M 5 2	20210319_SFB1_SFB_JX_hsINO80_nucleosome_BS3_S5_steppedHCD_273033	30144	20210319_SFB1_SFB_JX_hsINO80_nucleosome_BS3_S5_steppedHCD_273033.HCD.FTMS.sil0.apl	37988	4	580.573	2318.26	0.264	4	2318.26	0.259	INO80		FALSE	INO80		FALSE	EKSEIQR	LGQTKQVTVYR	1240	1213	7	11	2	5	1241	1217	4	BS3	138.068	0	0	0.5	8.667	FALSE	TRUE	FALSE	FALSE	Self > 4	0	0.002	0.019		0	0	0	0	0	5351
Scan: 45869 Run: 20210319_SFB1_SFB_JX_hsINO80_nucleosome_BS3_inSolution_S5_steppedHCD_273033 P1_K.SASKPIGFEGDLR.G P2_K.NCcmKETLPR.A 4 3	20210319_SFB1_SFB_JX_hsINO80_nucleosome_BS3_inSolution_S5_steppedHCD_273033	45869	20210319_SFB1_SFB_JX_hsINO80_nucleosome_BS3_inSolution_S5_steppedHCD_273033.HCD.FTMS.sil0.apl	40179	3	844.439	2530.3	0.295	3	2530.28	0.285	INO80		FALSE	ACTR8	ACTR8	FALSE	NCcmKETLPR	SASKPIGFEGDLR	328	444	8	13	3	4	330	447	3	BS3	138.068	0	0	0.375	8.652	FALSE	TRUE	FALSE	FALSE	Between > 4	0.019	0.021	0.042		0.009	0	0	0	0	6041
Scan: 15959 Run: 20210319_SFB1_SFB_JX_hsINO80_nucleosome_BS3_S5_steppedHCD_253035 P1_R.KSTAGSAAAMAGAK.A P2_K.GSGSTAKGAGK.G 1 7	20210319_SFB1_SFB_JX_hsINO80_nucleosome_BS3_S5_steppedHCD_253035	15959	20210319_SFB1_SFB_JX_hsINO80_nucleosome_BS3_S5_steppedHCD_253035.HCD.FTMS.sil0.apl	37299	4	570.549	2278.17	0.167	4	2278.16	0.159	INO80		FALSE	INO80		FALSE	KSTAGSAAAMAGAK	GSGSTAKGAGK	1451	1436	14	11	1	7	1451	1442	4	BS3	138.068	0	0	0.654	8.646	FALSE	TRUE	FALSE	FALSE	Self > 4	0	0.002	0.019		0	0	0	0	0	5349
Scan: 10571 Run: 20210319_SFB1_SFB_JX_hsINO80_nucleosome_BS3_inSolution_S5_steppedHCD_253035 P1_R.LKSQGHR.V P2_K.EKSEIQR.M 2 2	20210319_SFB1_SFB_JX_hsINO80_nucleosome_BS3_inSolution_S5_steppedHCD_253035	10571	20210319_SFB1_SFB_JX_hsINO80_nucleosome_BS3_inSolution_S5_steppedHCD_253035.HCD.FTMS.sil0.apl	29172	4	463.758	1851	0.002	4	1851	0.996	INO80		FALSE	INO80		FALSE	LKSQGHR	EKSEIQR	1113	1240	7	7	2	2	1114	1241	4	BS3	138.068	0	0	0.417	8.644	FALSE	TRUE	FALSE	FALSE	Self > 4	0	0.002	0.019		0	0	0	0	0	5348
Scan: 56234 Run: 20210319_SFB1_SFB_JX_hsINO80_nucleosome_BS3_inSolution_S5_steppedHCD_273033 P1_R.KVWLSIVK.K P2_K.KHLSIEQLNAR.R 1 1	20210319_SFB1_SFB_JX_hsINO80_nucleosome_BS3_inSolution_S5_steppedHCD_273033	56234	20210319_SFB1_SFB_JX_hsINO80_nucleosome_BS3_inSolution_S5_steppedHCD_273033.HCD.FTMS.sil0.apl	38669	5	484.492	2417.43	0.425	5	2417.42	0.416	INO80		FALSE	INO80		FALSE	KVWLSIVK	KHLSIEQLNAR	279	266	8	11	1	1	279	266	5	BS3	138.068	0	0	0.65	8.589	FALSE	TRUE	FALSE	FALSE	Self > 4	0	0.002	0.01		0	0	0	0	0	5345
Scan: 37594 Run: 20210319_SFB1_SFB_JX_hsINO80_nucleosome_BS3_S5_steppedHCD_253035 P1_R.MVISGGNFKPDTLKPK.E P2_R.AKEKSEIQR.M 14 4	20210319_SFB1_SFB_JX_hsINO80_nucleosome_BS3_S5_steppedHCD_253035	37594	20210319_SFB1_SFB_JX_hsINO80_nucleosome_BS3_S5_steppedHCD_253035.HCD.FTMS.sil0.apl	43826	6	493.777	2956.61	0.615	6	2956.61	0.606	INO80		FALSE	INO80		FALSE	AKEKSEIQR	MVISGGNFKPDTLKPK	1238	1247	9	16	4	14	1241	1260	6	BS3	138.068	0	0	0.367	8.514	FALSE	TRUE	FALSE	FALSE	Self > 4	0.002	0.002	0.01		0.003	0	0	0	0	5338
Scan: 52554 Run: 20210319_SFB1_SFB_JX_hsINO80_nucleosome_BS3_inSolution_S5_steppedHCD_253035 P1_R.QKLLYQALK.N P2_R.LICcmKGTIEER.I 2 4	20210319_SFB1_SFB_JX_hsINO80_nucleosome_BS3_inSolution_S5_steppedHCD_253035	52554	20210319_SFB1_SFB_JX_hsINO80_nucleosome_BS3_inSolution_S5_steppedHCD_253035.HCD.FTMS.sil0.apl	39340	4	615.855	2459.39	0.392	4	2459.38	0.382	INO80		FALSE	INO80		FALSE	QKLLYQALK	LICcmKGTIEER	771	1224	9	10	2	4	772	1227	4	BS3	138.068	0	0	0.556	8.503	FALSE	TRUE	FALSE	FALSE	Self > 4	0.002	0.002	0.01		0	0	0	0	0	5337
Scan: 67993 Run: 20210319_SFB1_SFB_JX_hsINO80_nucleosome_BS3_S5_steppedHCD_253035 P1_R.SQGDPEDPHDEHYLLATQSK.Q P2_K.LQAPMALFYPATFGIVGQKMoxTTLQHR.S 1 19	20210319_SFB1_SFB_JX_hsINO80_nucleosome_BS3_S5_steppedHCD_253035	67993	20210319_SFB1_SFB_JX_hsINO80_nucleosome_BS3_S5_steppedHCD_253035.HCD.FTMS.sil0.apl	49065	6	890.777	5338.62	0.621	6	5338.61	0.607	ACTR8	ACTR8	FALSE	ACTR8	ACTR8	FALSE	SQGDPEDPHDEHYLLATQSK	LQAPMALFYPATFGIVGQKMoxTTLQHR	412	386	20	26	1	19	412	404	6	BS3	138.068	0	0	0.24	8.497	FALSE	TRUE	FALSE	FALSE	Self > 4	0.002	0.002	0.01		0.003	0	0	0	0	5336
Scan: 11765 Run: 20210319_SFB1_SFB_JX_hsINO80_nucleosome_BS3_inSolution_S5_steppedHCD_253035 P1_R.LRQEEKR.Q P2_K.EKSEIQR.M 6 2	20210319_SFB1_SFB_JX_hsINO80_nucleosome_BS3_inSolution_S5_steppedHCD_253035	11765	20210319_SFB1_SFB_JX_hsINO80_nucleosome_BS3_inSolution_S5_steppedHCD_253035.HCD.FTMS.sil0.apl	31862	5	397.822	1984.08	0.075	5	1984.07	0.07	INO80		FALSE	INO80		FALSE	LRQEEKR	EKSEIQR	1280	1240	7	7	6	2	1285	1241	5	BS3	138.068	0	0	0.667	8.484	FALSE	TRUE	FALSE	FALSE	Self > 4	0.002	0.002	0.01		0	0	0	0	0	5335
Scan: 42774 Run: 20210319_SFB1_SFB_JX_hsINO80_nucleosome_BS3_inSolution_S5_steppedHCD_273033 P1_R.MVISGGNFKPDTLKPK.E P2_K.EKSEIQR.M 14 2	20210319_SFB1_SFB_JX_hsINO80_nucleosome_BS3_inSolution_S5_steppedHCD_273033	42774	20210319_SFB1_SFB_JX_hsINO80_nucleosome_BS3_inSolution_S5_steppedHCD_273033.HCD.FTMS.sil0.apl	42555	4	690.377	2757.48	0.48	4	2757.47	0.473	INO80		FALSE	INO80		FALSE	EKSEIQR	MVISGGNFKPDTLKPK	1240	1247	7	16	2	14	1241	1260	4	BS3	138.068	0	0	0.4	8.338	FALSE	TRUE	FALSE	FALSE	Self > 4	0.002	0.003	0.009		0	0	0	0	0	5200
Scan: 17467 Run: 20210319_SFB1_SFB_JX_hsINO80_nucleosome_BS3_inSolution_S5_steppedHCD_253035 P1_K.QEQSAKATADRK.S P2_K.NCcmKETLPR.A 6 3	20210319_SFB1_SFB_JX_hsINO80_nucleosome_BS3_inSolution_S5_steppedHCD_253035	17467	20210319_SFB1_SFB_JX_hsINO80_nucleosome_BS3_inSolution_S5_steppedHCD_253035.HCD.FTMS.sil0.apl	39728	5	498.26	2486.26	0.265	5	2486.26	0.255	INO80		FALSE	ACTR8	ACTR8	FALSE	NCcmKETLPR	QEQSAKATADRK	328	432	8	12	3	6	330	437	5	BS3	138.068	0	0	0.318	8.329	FALSE	TRUE	FALSE	FALSE	Between > 4	0.022	0.025	0.1		0.037	0	0	0	0	6029
Scan: 22133 Run: 20210319_SFB1_SFB_JX_hsINO80_nucleosome_BS3_inSolution_S5_steppedHCD_253035 P1_R.LKSQGHR.V P2_R.LGQTKQVTVYR.L 2 5	20210319_SFB1_SFB_JX_hsINO80_nucleosome_BS3_inSolution_S5_steppedHCD_253035	22133	20210319_SFB1_SFB_JX_hsINO80_nucleosome_BS3_inSolution_S5_steppedHCD_253035.HCD.FTMS.sil0.apl	36482	4	564.572	2254.26	0.259	4	2254.26	0.255	INO80		FALSE	INO80		FALSE	LKSQGHR	LGQTKQVTVYR	1113	1213	7	11	2	5	1114	1217	4	BS3	138.068	0	0	0.5	8.299	FALSE	TRUE	FALSE	FALSE	Self > 4	0.002	0.003	0.01		0.003	0	0	0.005	0	5329
Scan: 65220 Run: 20210319_SFB1_SFB_JX_hsINO80_nucleosome_BS3_S5_steppedHCD_273033 P1_K.MVDQAIWSbs3ohKKMSNGTR.R P2_R.ILNKMPPSFR.R 10 4	20210319_SFB1_SFB_JX_hsINO80_nucleosome_BS3_S5_steppedHCD_273033	65220	20210319_SFB1_SFB_JX_hsINO80_nucleosome_BS3_S5_steppedHCD_273033.HCD.FTMS.sil0.apl	46107	4	837.686	3346.72	0.715	4	3346.72	0.724	ACTR8	ACTR8	FALSE	ACTR8	ACTR8	FALSE	ILNKMPPSFR	MVDQAIWSbs3ohKKMSNGTR	555	112	10	16	4	10	558	121	4	BS3	138.068	0	0	0.467	8.282	FALSE	TRUE	FALSE	FALSE	Self > 4	0.002	0.003	0.01		0.003	0	0	0	0	5328
Scan: 17028 Run: 20210319_SFB1_SFB_JX_hsINO80_nucleosome_BS3_S5_steppedHCD_273033 P1_R.LKSQGHR.V P2_R.LDGSSKISER.R 2 6	20210319_SFB1_SFB_JX_hsINO80_nucleosome_BS3_S5_steppedHCD_273033	17028	20210319_SFB1_SFB_JX_hsINO80_nucleosome_BS3_S5_steppedHCD_273033.HCD.FTMS.sil0.apl	33723	5	411.627	2053.1	0.098	5	2053.09	0.092	INO80		FALSE	INO80		FALSE	LKSQGHR	LDGSSKISER	1113	1147	7	10	2	6	1114	1152	5	BS3	138.068	0	0	0.444	8.183	FALSE	TRUE	FALSE	FALSE	Self > 4	0.002	0.003	0.01		0	0	0	0	0	5323
Scan: 71479 Run: 20210319_SFB1_SFB_JX_hsINO80_nucleosome_BS3_inSolution_S5_steppedHCD_253035 P1_R.MVISGGNFKPDTLKPKEVVSLLLDDEELEK.K P2_K.EKSEIQR.M 16 2	20210319_SFB1_SFB_JX_hsINO80_nucleosome_BS3_inSolution_S5_steppedHCD_253035	71479	20210319_SFB1_SFB_JX_hsINO80_nucleosome_BS3_inSolution_S5_steppedHCD_253035.HCD.FTMS.sil0.apl	50144	6	729.225	4369.31	0.309	6	4369.3	0.298	INO80		FALSE	INO80		FALSE	EKSEIQR	MVISGGNFKPDTLKPKEVVSLLLDDEELEK	1240	1247	7	30	2	16	1241	1262	6	BS3	138.068	0	0	0.224	8.173	FALSE	TRUE	FALSE	FALSE	Self > 4	0.002	0.003	0.01		0	0	0	0	0	5322
Scan: 7659 Run: 20210319_SFB1_SFB_JX_hsINO80_nucleosome_BS3_S5_steppedHCD_273033 P1_-.TQAEKGDTENGKEK.G P2_K.GGEKEKEQR.G 1 4	20210319_SFB1_SFB_JX_hsINO80_nucleosome_BS3_S5_steppedHCD_273033	7659	20210319_SFB1_SFB_JX_hsINO80_nucleosome_BS3_S5_steppedHCD_273033.HCD.FTMS.sil0.apl	42194	4	683.835	2731.31	0.313	4	2731.33	0.326	ACTR8	ACTR8	FALSE	ACTR8	ACTR8	FALSE	GGEKEKEQR	TQAEKGDTENGKEK	16	2	9	14	4	1	19	2	4	BS3	138.068	0	0	0.423	8.165	FALSE	TRUE	FALSE	FALSE	Self > 4	0.002	0.003	0.009		0	0	0	0	0	5203
Scan: 16806 Run: 20210319_SFB1_SFB_JX_hsINO80_nucleosome_BS3_inSolution_S5_steppedHCD_253035 P1_K.KKEDELDGK.R P2_R.EKYAEK.K 1 2	20210319_SFB1_SFB_JX_hsINO80_nucleosome_BS3_inSolution_S5_steppedHCD_253035	16806	20210319_SFB1_SFB_JX_hsINO80_nucleosome_BS3_inSolution_S5_steppedHCD_253035.HCD.FTMS.sil0.apl	31471	4	492.257	1965	0.998	4	1964.99	0.994	INO80		FALSE	INO80		FALSE	KKEDELDGK	EKYAEK	1309	1302	9	6	1	2	1309	1303	4	BS3	138.068	0	0	0.5	8.156	FALSE	TRUE	FALSE	FALSE	Self > 4	0.002	0.003	0.009		0.003	0	0	0	0	5320
Scan: 16792 Run: 20210319_SFB1_SFB_JX_hsINO80_nucleosome_BS3_inSolution_S5_steppedHCD_253035 P1_K.KKEDELDGK.R P2_R.EKYAEK.K 2 2	20210319_SFB1_SFB_JX_hsINO80_nucleosome_BS3_inSolution_S5_steppedHCD_253035	16792	20210319_SFB1_SFB_JX_hsINO80_nucleosome_BS3_inSolution_S5_steppedHCD_253035.HCD.FTMS.sil0.apl	31472	4	492.257	1965	0.998	4	1964.99	0.994	INO80		FALSE	INO80		FALSE	KKEDELDGK	EKYAEK	1309	1302	9	6	2	2	1310	1303	4	BS3	138.068	0	0	0.5	8.155	FALSE	TRUE	FALSE	FALSE	Self > 4	0.002	0.003	0.009		0	0	0	0	0	5319
Scan: 33643 Run: 20210319_SFB1_SFB_JX_hsINO80_nucleosome_BS3_S5_steppedHCD_253035 P1_R.MoxVISGGNFKPDTLKPK.E P2_R.AKEKSEIQR.M 14 4	20210319_SFB1_SFB_JX_hsINO80_nucleosome_BS3_S5_steppedHCD_253035	33643	20210319_SFB1_SFB_JX_hsINO80_nucleosome_BS3_S5_steppedHCD_253035.HCD.FTMS.sil0.apl	43924	4	744.161	2972.61	0.613	4	2972.6	0.6	INO80		FALSE	INO80		FALSE	AKEKSEIQR	MoxVISGGNFKPDTLKPK	1238	1247	9	16	4	14	1241	1260	4	BS3	138.068	0	0	0.4	8.136	FALSE	TRUE	FALSE	FALSE	Self > 4	0.002	0.003	0.009		0.003	0	0	0	0	5317
Scan: 42754 Run: 20210319_SFB1_SFB_JX_hsINO80_nucleosome_BS3_S5_steppedHCD_273033 P1_K.QEQSAKATADR.K P2_K.EITALAPSTMKIK.I 6 11	20210319_SFB1_SFB_JX_hsINO80_nucleosome_BS3_S5_steppedHCD_273033	42754	20210319_SFB1_SFB_JX_hsINO80_nucleosome_BS3_S5_steppedHCD_273033.HCD.FTMS.sil0.apl	42305	3	915.491	2743.45	0.453	3	2743.44	0.443	ACTB	ACTB	FALSE	ACTR8	ACTR8	FALSE	EITALAPSTMKIK	QEQSAKATADR	316	432	13	11	11	6	326	437	3	BS3	138.068	0	0	0.542	8.134	FALSE	TRUE	FALSE	FALSE	Between > 4	0.03	0.031	0.2		0.023	0	0	0.028	0	5896
Scan: 51893 Run: 20210319_SFB1_SFB_JX_hsINO80_nucleosome_BS3_S5_steppedHCD_273033 P1_K.MoxVDQAIWSKK.M P2_R.ILNKMoxPPSFR.R 9 4	20210319_SFB1_SFB_JX_hsINO80_nucleosome_BS3_S5_steppedHCD_273033	51893	20210319_SFB1_SFB_JX_hsINO80_nucleosome_BS3_S5_steppedHCD_273033.HCD.FTMS.sil0.apl	40890	4	645.097	2576.36	0.36	4	2576.35	0.349	ACTR8	ACTR8	FALSE	ACTR8	ACTR8	FALSE	ILNKMoxPPSFR	MoxVDQAIWSKK	555	112	10	10	4	9	558	120	4	BS3	138.068	0	0	0.444	8.082	FALSE	TRUE	FALSE	FALSE	Self > 4	0.002	0.003	0.019		0	0	0	0	0	5315
Scan: 40098 Run: 20210319_SFB1_SFB_JX_hsINO80_nucleosome_BS3_inSolution_S5_steppedHCD_253035 P1_K.KMSNGTR.R P2_R.ILNKMPPSFR.R 1 4	20210319_SFB1_SFB_JX_hsINO80_nucleosome_BS3_inSolution_S5_steppedHCD_253035	40098	20210319_SFB1_SFB_JX_hsINO80_nucleosome_BS3_inSolution_S5_steppedHCD_253035.HCD.FTMS.sil0.apl	34513	4	534.039	2132.13	0.128	4	2132.12	0.123	ACTR8	ACTR8	FALSE	ACTR8	ACTR8	FALSE	KMSNGTR	ILNKMPPSFR	121	555	7	10	1	4	121	558	4	BS3	138.068	0	0	0.444	8.034	FALSE	TRUE	FALSE	FALSE	Self > 4	0.002	0.003	0.019		0	0	0	0	0	5274
Scan: 43110 Run: 20210319_SFB1_SFB_JX_hsINO80_nucleosome_BS3_inSolution_S5_steppedHCD_273033 P1_R.AALQAQKNCcmKbs3loopETLPR.A P2_R.AALQAQKNCcmKETLPR.A 7 7	20210319_SFB1_SFB_JX_hsINO80_nucleosome_BS3_inSolution_S5_steppedHCD_273033	43110	20210319_SFB1_SFB_JX_hsINO80_nucleosome_BS3_inSolution_S5_steppedHCD_273033.HCD.FTMS.sil0.apl	48932	3	1244.33	3729.97	0.973	3	3729.97	0.966	INO80		FALSE	INO80		FALSE	AALQAQKNCcmKbs3loopETLPR	AALQAQKNCcmKETLPR	321	321	15	15	7	7	327	327	3	BS3	138.068	0	0	0.321	7.969	FALSE	TRUE	FALSE	FALSE	Self > 4	0.002	0.003	0.03		0.003	0	0	0.005	0	5308
Scan: 12600 Run: 20210319_SFB1_SFB_JX_hsINO80_nucleosome_BS3_S5_steppedHCD_253035 P1_K.VEKEHR.K P2_K.RAEKEALEQR.K 3 4	20210319_SFB1_SFB_JX_hsINO80_nucleosome_BS3_S5_steppedHCD_253035	12600	20210319_SFB1_SFB_JX_hsINO80_nucleosome_BS3_S5_steppedHCD_253035.HCD.FTMS.sil0.apl	35424	5	433.637	2163.15	0.146	5	2163.14	0.14	INO80		FALSE	INO80		FALSE	VEKEHR	RAEKEALEQR	353	360	6	10	3	4	355	363	5	BS3	138.068	0	0	0.611	7.948	FALSE	TRUE	FALSE	FALSE	Self > 4	0.002	0.003	0.029		0	0	0	0	0	5305
Scan: 69466 Run: 20210319_SFB1_SFB_JX_hsINO80_nucleosome_BS3_S5_steppedHCD_253035 P1_K.EITALAPSTMoxK.I P2_K.ATADRKSASKPIGFEGDLR.G 9 10	20210319_SFB1_SFB_JX_hsINO80_nucleosome_BS3_S5_steppedHCD_253035	69466	20210319_SFB1_SFB_JX_hsINO80_nucleosome_BS3_S5_steppedHCD_253035.HCD.FTMS.sil0.apl	46016	4	834.193	3332.74	0.743	4	3332.73	0.729	ACTB	ACTB	FALSE	ACTR8	ACTR8	FALSE	EITALAPSTMoxK	ATADRKSASKPIGFEGDLR	316	438	11	19	9	10	324	447	4	BS3	138.068	0	0	0.4	7.938	FALSE	TRUE	FALSE	FALSE	Between > 4	0.034	0.034	0.235		0.043	0	0	0.043	0	6009
Scan: 57707 Run: 20210319_SFB1_SFB_JX_hsINO80_nucleosome_BS3_S5_steppedHCD_253035 P1_R.KVWLSIVK.K P2_K.FSHDAPPPGTKKKbs3loopHLSIEQLNAR.R 1 12	20210319_SFB1_SFB_JX_hsINO80_nucleosome_BS3_S5_steppedHCD_253035	57707	20210319_SFB1_SFB_JX_hsINO80_nucleosome_BS3_S5_steppedHCD_253035.HCD.FTMS.sil0.apl	47727	6	637.364	3818.14	0.139	6	3818.12	0.125	INO80		FALSE	INO80		FALSE	KVWLSIVK	FSHDAPPPGTKKKbs3loopHLSIEQLNAR	279	254	8	23	1	12	279	265	6	BS3	138.068	0	0	0.364	7.937	FALSE	TRUE	FALSE	FALSE	Self > 4	0.002	0.003	0.029		0	0	0	0	0	5304
Scan: 49118 Run: 20210319_SFB1_SFB_JX_hsINO80_nucleosome_BS3_inSolution_S5_steppedHCD_273033 P1_R.LKLIANNTTVER.R P2_K.ELPKbs3ohANKQK.A 2 7	20210319_SFB1_SFB_JX_hsINO80_nucleosome_BS3_inSolution_S5_steppedHCD_273033	49118	20210319_SFB1_SFB_JX_hsINO80_nucleosome_BS3_inSolution_S5_steppedHCD_273033.HCD.FTMS.sil0.apl	42195	3	907.526	2719.56	0.556	3	2719.55	0.548	INO80		FALSE	ACTL6A	ACTL6A	FALSE	ELPKbs3ohANKQK	LKLIANNTTVER	288	378	9	12	7	2	294	379	3	BS3	138.068	0	0	0.5	7.931	FALSE	TRUE	FALSE	FALSE	Between > 4	0.034	0.034	0.235		0.043	0	0	0	0	6006
Scan: 32366 Run: 20210319_SFB1_SFB_JX_hsINO80_nucleosome_BS3_inSolution_S5_steppedHCD_253035 P1_R.LICcmKGTIEER.I P2_K.EKSEIQR.M 4 2	20210319_SFB1_SFB_JX_hsINO80_nucleosome_BS3_inSolution_S5_steppedHCD_253035	32366	20210319_SFB1_SFB_JX_hsINO80_nucleosome_BS3_inSolution_S5_steppedHCD_253035.HCD.FTMS.sil0.apl	36331	4	562.054	2244.19	0.187	4	2244.18	0.178	INO80		FALSE	INO80		FALSE	EKSEIQR	LICcmKGTIEER	1240	1224	7	10	2	4	1241	1227	4	BS3	138.068	0	0	0.444	7.832	FALSE	TRUE	FALSE	FALSE	Self > 4	0.002	0.003	0.021		0	0	0	0	0	5255
Scan: 61106 Run: 20210319_SFB1_SFB_JX_hsINO80_nucleosome_BS3_inSolution_S5_steppedHCD_253035 P1_R.LHMILKPFMLR.R P2_R.LGQTKQVTVYR.L 6 5	20210319_SFB1_SFB_JX_hsINO80_nucleosome_BS3_inSolution_S5_steppedHCD_253035	61106	20210319_SFB1_SFB_JX_hsINO80_nucleosome_BS3_inSolution_S5_steppedHCD_253035.HCD.FTMS.sil0.apl	43270	5	566.528	2827.61	0.605	5	2827.6	0.597	INO80		FALSE	INO80		FALSE	LGQTKQVTVYR	LHMILKPFMLR	1213	735	11	11	5	6	1217	740	5	BS3	138.068	0	0	0.45	7.818	FALSE	TRUE	FALSE	FALSE	Self > 4	0.002	0.003	0.021		0	0	0	0	0	5299
Scan: 38535 Run: 20210319_SFB1_SFB_JX_hsINO80_nucleosome_BS3_S5_steppedHCD_253035 P1_K.EKLPQVTR.S P2_R.EGSPANWKR.K 2 8	20210319_SFB1_SFB_JX_hsINO80_nucleosome_BS3_S5_steppedHCD_253035	38535	20210319_SFB1_SFB_JX_hsINO80_nucleosome_BS3_S5_steppedHCD_253035.HCD.FTMS.sil0.apl	35262	4	538.794	2151.15	0.149	4	2151.14	0.144	ACTL6A	ACTL6A	FALSE	ACTL6A	ACTL6A	FALSE	EKLPQVTR	EGSPANWKR	241	231	8	9	2	8	242	238	4	BS3	138.068	0	0	0.429	7.767	FALSE	TRUE	FALSE	FALSE	Self > 4	0.002	0.004	0.021		0	0	0	0	0	5297
Scan: 42479 Run: 20210319_SFB1_SFB_JX_hsINO80_nucleosome_BS3_inSolution_S5_steppedHCD_253035 P1_K.GCcmTKMFR.D P2_K.AFVESSKLK.R 4 7	20210319_SFB1_SFB_JX_hsINO80_nucleosome_BS3_inSolution_S5_steppedHCD_253035	42479	20210319_SFB1_SFB_JX_hsINO80_nucleosome_BS3_inSolution_S5_steppedHCD_253035.HCD.FTMS.sil0.apl	32967	4	512.021	2044.06	0.055	4	2044.05	0.049	YY1		FALSE	YY1		FALSE	AFVESSKLK	GCcmTKMFR	333	302	9	7	7	4	339	305	4	BS3	138.068	0	0	0.438	7.748	FALSE	TRUE	FALSE	FALSE	Self > 4	0.002	0.004	0.021		0.003	0	0	0.005	0	5296
Scan: 24900 Run: 20210319_SFB1_SFB_JX_hsINO80_nucleosome_BS3_inSolution_S5_steppedHCD_273033 P1_R.LRQEEKR.Q P2_R.LICcmKGTIEER.I 6 4	20210319_SFB1_SFB_JX_hsINO80_nucleosome_BS3_inSolution_S5_steppedHCD_273033	24900	20210319_SFB1_SFB_JX_hsINO80_nucleosome_BS3_inSolution_S5_steppedHCD_273033.HCD.FTMS.sil0.apl	37247	4	579.321	2313.25	0.253	4	2313.25	0.247	INO80		FALSE	INO80		FALSE	LRQEEKR	LICcmKGTIEER	1280	1224	7	10	6	4	1285	1227	4	BS3	138.068	0	0	0.556	7.717	FALSE	TRUE	FALSE	FALSE	Self > 4	0.002	0.004	0		0	0	0	0	0	5294
Scan: 32467 Run: 20210319_SFB1_SFB_JX_hsINO80_nucleosome_BS3_S5_steppedHCD_273033 P1_K.SASKPIGFEGDLR.G P2_K.QEQSAKATADRK.S 4 6	20210319_SFB1_SFB_JX_hsINO80_nucleosome_BS3_S5_steppedHCD_273033	32467	20210319_SFB1_SFB_JX_hsINO80_nucleosome_BS3_S5_steppedHCD_273033.HCD.FTMS.sil0.apl	43194	4	712.374	2845.47	0.468	4	2845.46	0.457	ACTR8	ACTR8	FALSE	ACTR8	ACTR8	FALSE	SASKPIGFEGDLR	QEQSAKATADRK	444	432	13	12	4	6	447	437	4	BS3	138.068	0	0	0.458	7.697	FALSE	TRUE	FALSE	FALSE	Self > 4	0.002	0.004	0		0.003	0	0	0.005	0	5293
Scan: 16850 Run: 20210319_SFB1_SFB_JX_hsINO80_nucleosome_BS3_S5_steppedHCD_273033 P1_K.KFKEEK.K P2_R.HLLGPKK.K 1 6	20210319_SFB1_SFB_JX_hsINO80_nucleosome_BS3_S5_steppedHCD_273033	16850	20210319_SFB1_SFB_JX_hsINO80_nucleosome_BS3_S5_steppedHCD_273033.HCD.FTMS.sil0.apl	27237	4	435.263	1737.02	0.023	4	1737.02	0.019	INO80		FALSE	INO80		FALSE	HLLGPKK	KFKEEK	203	211	7	6	6	1	208	211	4	BS3	138.068	0	0	0.5	7.638	FALSE	TRUE	FALSE	FALSE	Self > 4	0.002	0.004	0.011		0.003	0	0	0.005	0	5290
Scan: 59630 Run: 20210319_SFB1_SFB_JX_hsINO80_nucleosome_BS3_inSolution_S5_steppedHCD_253035 P1_R.KVWLSIVK.K P2_K.FSHDAPPPGTKKbs3loopKHLSIEQLNAR.R 1 11	20210319_SFB1_SFB_JX_hsINO80_nucleosome_BS3_inSolution_S5_steppedHCD_253035	59630	20210319_SFB1_SFB_JX_hsINO80_nucleosome_BS3_inSolution_S5_steppedHCD_253035.HCD.FTMS.sil0.apl	48981	6	637.364	3818.14	0.138	6	3818.12	0.125	INO80		FALSE	INO80		FALSE	KVWLSIVK	FSHDAPPPGTKKbs3loopKHLSIEQLNAR	279	254	8	23	1	11	279	264	6	BS3	138.068	0	0	0.318	7.6	FALSE	TRUE	FALSE	FALSE	Self > 4	0.002	0.004	0.01		0.003	0	0	0	0	5286
Scan: 59630 Run: 20210319_SFB1_SFB_JX_hsINO80_nucleosome_BS3_inSolution_S5_steppedHCD_253035 P1_R.KVWLSIVK.K P2_K.FSHDAPPPGTKbs3loopKKHLSIEQLNAR.R 1 12	20210319_SFB1_SFB_JX_hsINO80_nucleosome_BS3_inSolution_S5_steppedHCD_253035	59630	20210319_SFB1_SFB_JX_hsINO80_nucleosome_BS3_inSolution_S5_steppedHCD_253035.HCD.FTMS.sil0.apl	48981	6	637.364	3818.14	0.138	6	3818.12	0.125	INO80		FALSE	INO80		FALSE	KVWLSIVK	FSHDAPPPGTKbs3loopKKHLSIEQLNAR	279	254	8	23	1	12	279	265	6	BS3	138.068	0	0	0.318	7.6	FALSE	TRUE	FALSE	FALSE	Self > 4	0.002	0.004	0.01		0.003	0	0	0	0	5287
Scan: 46345 Run: 20210319_SFB1_SFB_JX_hsINO80_nucleosome_BS3_inSolution_S5_steppedHCD_253035 P1_R.LKLIANNTTVER.R P2_R.ELSQKTPPSMR.L 2 5	20210319_SFB1_SFB_JX_hsINO80_nucleosome_BS3_inSolution_S5_steppedHCD_253035	46345	20210319_SFB1_SFB_JX_hsINO80_nucleosome_BS3_inSolution_S5_steppedHCD_253035.HCD.FTMS.sil0.apl	42854	4	696.385	2781.51	0.513	4	2781.51	0.506	ACTL6A	ACTL6A	FALSE	ACTL6A	ACTL6A	FALSE	LKLIANNTTVER	ELSQKTPPSMR	378	367	12	11	2	5	379	371	4	BS3	138.068	0	0	0.5	7.486	FALSE	TRUE	FALSE	FALSE	Self > 4	0.002	0.004	0.021		0.003	0	0	0.005	0	5279
Scan: 66474 Run: 20210319_SFB1_SFB_JX_hsINO80_nucleosome_BS3_S5_steppedHCD_273033 P1_R.MVISGGNFKPDTLKPKEVVSLLLDDEELEKK.L P2_K.EKSEIQR.M 16 2	20210319_SFB1_SFB_JX_hsINO80_nucleosome_BS3_S5_steppedHCD_273033	66474	20210319_SFB1_SFB_JX_hsINO80_nucleosome_BS3_S5_steppedHCD_273033.HCD.FTMS.sil0.apl	48488	6	750.575	4497.41	0.407	6	4497.39	0.393	INO80		FALSE	INO80		FALSE	EKSEIQR	MVISGGNFKPDTLKPKEVVSLLLDDEELEKK	1240	1247	7	31	2	16	1241	1262	6	BS3	138.068	0	0	0.183	7.472	FALSE	TRUE	FALSE	FALSE	Self > 4	0.002	0.004	0.021		0.003	0	0	0	0	5278
Scan: 41816 Run: 20210319_SFB1_SFB_JX_hsINO80_nucleosome_BS3_inSolution_S5_steppedHCD_273033 P1_K.SASKPIGFEGDLR.G P2_R.AALQAQKNCcmK.E 4 7	20210319_SFB1_SFB_JX_hsINO80_nucleosome_BS3_inSolution_S5_steppedHCD_273033	41816	20210319_SFB1_SFB_JX_hsINO80_nucleosome_BS3_inSolution_S5_steppedHCD_273033.HCD.FTMS.sil0.apl	41450	4	662.1	2644.37	0.372	4	2644.36	0.364	INO80		FALSE	ACTR8	ACTR8	FALSE	AALQAQKNCcmK	SASKPIGFEGDLR	321	444	10	13	7	4	327	447	4	BS3	138.068	0	0	0.333	7.472	FALSE	TRUE	FALSE	FALSE	Between > 4	0.034	0.034	-0.067		0	0	0	0	0	5979
Scan: 63778 Run: 20210319_SFB1_SFB_JX_hsINO80_nucleosome_BS3_inSolution_S5_steppedHCD_253035 P1_R.MVISGGNFKPDTLKPK.E P2_R.LHMILKPFMLR.R 9 6	20210319_SFB1_SFB_JX_hsINO80_nucleosome_BS3_inSolution_S5_steppedHCD_253035	63778	20210319_SFB1_SFB_JX_hsINO80_nucleosome_BS3_inSolution_S5_steppedHCD_253035.HCD.FTMS.sil0.apl	46420	6	545.476	3266.81	0.813	6	3266.81	0.811	INO80		FALSE	INO80		FALSE	LHMILKPFMLR	MVISGGNFKPDTLKPK	735	1247	11	16	6	9	740	1255	6	BS3	138.068	0	0	0.4	7.45	FALSE	TRUE	FALSE	FALSE	Self > 4	0.002	0.004	0.021		0	0	0	0	0	5277
Scan: 40330 Run: 20210319_SFB1_SFB_JX_hsINO80_nucleosome_BS3_inSolution_S5_steppedHCD_253035 P1_K.KMSNGTR.R P2_R.ILNKMPPSFR.R 1 4	20210319_SFB1_SFB_JX_hsINO80_nucleosome_BS3_inSolution_S5_steppedHCD_253035	40330	20210319_SFB1_SFB_JX_hsINO80_nucleosome_BS3_inSolution_S5_steppedHCD_253035.HCD.FTMS.sil0.apl	34457	3	711.718	2132.13	0.132	3	2132.12	0.123	ACTR8	ACTR8	FALSE	ACTR8	ACTR8	FALSE	KMSNGTR	ILNKMPPSFR	121	555	7	10	1	4	121	558	3	BS3	138.068	0	0	0.667	7.386	FALSE	TRUE	FALSE	FALSE	Self > 4	0.002	0.004	0.032		0	0	0	0	0	5274
Scan: 43374 Run: 20210319_SFB1_SFB_JX_hsINO80_nucleosome_BS3_inSolution_S5_steppedHCD_253035 P1_R.AALQAQKbs3loopNCcmKETLPR.A P2_R.AALQAQKNCcmKETLPR.A 10 7	20210319_SFB1_SFB_JX_hsINO80_nucleosome_BS3_inSolution_S5_steppedHCD_253035	43374	20210319_SFB1_SFB_JX_hsINO80_nucleosome_BS3_inSolution_S5_steppedHCD_253035.HCD.FTMS.sil0.apl	48692	3	1244.33	3729.97	0.973	3	3729.97	0.966	INO80		FALSE	INO80		FALSE	AALQAQKNCcmKETLPR	AALQAQKbs3loopNCcmKETLPR	321	321	15	15	7	10	327	330	3	BS3	138.068	0	0	0.286	7.361	FALSE	TRUE	FALSE	FALSE	Self > 4	0.002	0.004	0.032		0.003	0	0	0.005	0	5272
Scan: 9337 Run: 20210319_SFB1_SFB_JX_hsINO80_nucleosome_BS3_inSolution_S5_steppedHCD_273033 P1_-.TQAEKGDTENGK.E P2_K.EKGGEK.E 5 2	20210319_SFB1_SFB_JX_hsINO80_nucleosome_BS3_inSolution_S5_steppedHCD_273033	9337	20210319_SFB1_SFB_JX_hsINO80_nucleosome_BS3_inSolution_S5_steppedHCD_273033.HCD.FTMS.sil0.apl	33034	3	688.006	2061	0.997	3	2060.99	0.986	ACTR8	ACTR8	FALSE	ACTR8	ACTR8	FALSE	EKGGEK	TQAEKGDTENGK	14	2	6	12	2	5	15	6	3	BS3	138.068	0	0	0.591	7.332	FALSE	TRUE	FALSE	FALSE	Self > 4	0.002	0.004	0.033		0	0	0	0	0	5242
Scan: 65651 Run: 20210319_SFB1_SFB_JX_hsINO80_nucleosome_BS3_inSolution_S5_steppedHCD_273033 P1_K.LLYQALKNK.I P2_R.LHMILKPFMLR.R 7 6	20210319_SFB1_SFB_JX_hsINO80_nucleosome_BS3_inSolution_S5_steppedHCD_273033	65651	20210319_SFB1_SFB_JX_hsINO80_nucleosome_BS3_inSolution_S5_steppedHCD_273033.HCD.FTMS.sil0.apl	41278	5	526.116	2625.54	0.542	5	2625.53	0.527	INO80		FALSE	INO80		FALSE	LHMILKPFMLR	LLYQALKNK	735	773	11	9	6	7	740	779	5	BS3	138.068	0	0	0.4	7.332	FALSE	TRUE	FALSE	FALSE	Self > 4	0.002	0.004	0.033		0	0	0	0	0	5270
Scan: 62562 Run: 20210319_SFB1_SFB_JX_hsINO80_nucleosome_BS3_S5_steppedHCD_273033 P1_K.MVDQAIWSKKMSbs3nh2NGTR.R P2_R.ILNKMPPSFR.R 9 4	20210319_SFB1_SFB_JX_hsINO80_nucleosome_BS3_S5_steppedHCD_273033	62562	20210319_SFB1_SFB_JX_hsINO80_nucleosome_BS3_S5_steppedHCD_273033.HCD.FTMS.sil0.apl	46101	4	837.441	3345.73	0.734	4	3345.74	0.74	ACTR8	ACTR8	FALSE	ACTR8	ACTR8	FALSE	ILNKMPPSFR	MVDQAIWSKKMSbs3nh2NGTR	555	112	10	16	4	9	558	120	4	BS3	138.068	0	0	0.367	7.33	FALSE	TRUE	FALSE	FALSE	Self > 4	0.002	0.004	0.033		0.003	0	0	0	0	5269
Scan: 32124 Run: 20210319_SFB1_SFB_JX_hsINO80_nucleosome_BS3_S5_steppedHCD_253035 P1_K.KYEKbs3loopVEKEHR.K P2_R.AEKEALEQR.K 7 3	20210319_SFB1_SFB_JX_hsINO80_nucleosome_BS3_S5_steppedHCD_253035	32124	20210319_SFB1_SFB_JX_hsINO80_nucleosome_BS3_S5_steppedHCD_253035.HCD.FTMS.sil0.apl	41890	4	674.361	2693.41	0.415	4	2693.4	0.402	INO80		FALSE	INO80		FALSE	AEKEALEQR	KYEKbs3loopVEKEHR	361	349	9	10	3	7	363	355	4	BS3	138.068	0	0	0.562	7.327	FALSE	TRUE	FALSE	FALSE	Self > 4	0.002	0.004	0.033		0.003	0	0	0	0	5267
Scan: 16968 Run: 20210319_SFB1_SFB_JX_hsINO80_nucleosome_BS3_inSolution_S5_steppedHCD_273033 P1_K.NCcmKETLPR.A P2_K.GGEKEK.E 3 4	20210319_SFB1_SFB_JX_hsINO80_nucleosome_BS3_inSolution_S5_steppedHCD_273033	16968	20210319_SFB1_SFB_JX_hsINO80_nucleosome_BS3_inSolution_S5_steppedHCD_273033.HCD.FTMS.sil0.apl	27858	3	601.31	1800.91	0.907	3	1800.9	0.904	INO80		FALSE	ACTR8	ACTR8	FALSE	NCcmKETLPR	GGEKEK	328	16	8	6	3	4	330	19	3	BS3	138.068	0	0	0.714	7.287	FALSE	TRUE	FALSE	FALSE	Between > 4	0.034	0.035	0.167		0.043	0	0	0.043	0	5967
Scan: 45193 Run: 20210319_SFB1_SFB_JX_hsINO80_nucleosome_BS3_inSolution_S5_steppedHCD_273033 P1_K.LLYQALKNK.I P2_R.KVCcmNHPELFER.Q 7 1	20210319_SFB1_SFB_JX_hsINO80_nucleosome_BS3_inSolution_S5_steppedHCD_273033	45193	20210319_SFB1_SFB_JX_hsINO80_nucleosome_BS3_inSolution_S5_steppedHCD_273033.HCD.FTMS.sil0.apl	41566	5	532.093	2655.43	0.428	5	2655.42	0.421	INO80		FALSE	INO80		FALSE	KVCcmNHPELFER	LLYQALKNK	814	773	11	9	1	7	814	779	5	BS3	138.068	0	0	0.5	7.265	FALSE	TRUE	FALSE	FALSE	Self > 4	0.002	0.004	0.034		0	0	0	0	0	5266
Scan: 64562 Run: 20210319_SFB1_SFB_JX_hsINO80_nucleosome_BS3_S5_steppedHCD_273033 P1_K.MVDQAIWSKKMSbs3ohNGTR.R P2_R.ILNKMPPSFR.R 10 4	20210319_SFB1_SFB_JX_hsINO80_nucleosome_BS3_S5_steppedHCD_273033	64562	20210319_SFB1_SFB_JX_hsINO80_nucleosome_BS3_S5_steppedHCD_273033.HCD.FTMS.sil0.apl	46108	4	837.687	3346.72	0.717	4	3346.72	0.724	ACTR8	ACTR8	FALSE	ACTR8	ACTR8	FALSE	ILNKMPPSFR	MVDQAIWSKKMSbs3ohNGTR	555	112	10	16	4	10	558	121	4	BS3	138.068	0	0	0.267	7.12	FALSE	TRUE	FALSE	FALSE	Self > 4	0.004	0.005	0.036		0.007	0	0	0	0	5257
Scan: 66688 Run: 20210319_SFB1_SFB_JX_hsINO80_nucleosome_BS3_inSolution_S5_steppedHCD_273033 P1_R.QKLLYQALK.N P2_R.LHMILKPFMLR.R 2 6	20210319_SFB1_SFB_JX_hsINO80_nucleosome_BS3_inSolution_S5_steppedHCD_273033	66688	20210319_SFB1_SFB_JX_hsINO80_nucleosome_BS3_inSolution_S5_steppedHCD_273033.HCD.FTMS.sil0.apl	41397	5	528.918	2639.55	0.552	5	2639.54	0.542	INO80		FALSE	INO80		FALSE	QKLLYQALK	LHMILKPFMLR	771	735	9	11	2	6	772	740	5	BS3	138.068	0	0	0.45	7.119	FALSE	TRUE	FALSE	FALSE	Self > 4	0.004	0.005	0.036		0	0	0	0	0	5256
Scan: 32260 Run: 20210319_SFB1_SFB_JX_hsINO80_nucleosome_BS3_inSolution_S5_steppedHCD_273033 P1_R.LICcmKGTIEER.I P2_K.EKSEIQR.M 4 2	20210319_SFB1_SFB_JX_hsINO80_nucleosome_BS3_inSolution_S5_steppedHCD_273033	32260	20210319_SFB1_SFB_JX_hsINO80_nucleosome_BS3_inSolution_S5_steppedHCD_273033.HCD.FTMS.sil0.apl	36158	3	749.069	2244.19	0.186	3	2244.18	0.178	INO80		FALSE	INO80		FALSE	EKSEIQR	LICcmKGTIEER	1240	1224	7	10	2	4	1241	1227	3	BS3	138.068	0	0	0.556	7.113	FALSE	TRUE	FALSE	FALSE	Self > 4	0.004	0.005	0.036		0	0	0	0	0	5255
Scan: 68838 Run: 20210319_SFB1_SFB_JX_hsINO80_nucleosome_BS3_S5_steppedHCD_253035 P1_R.LKSQGHR.V P2_K.ESLITDSGKLYALDVLLTR.L 2 9	20210319_SFB1_SFB_JX_hsINO80_nucleosome_BS3_S5_steppedHCD_253035	68838	20210319_SFB1_SFB_JX_hsINO80_nucleosome_BS3_S5_steppedHCD_253035.HCD.FTMS.sil0.apl	44403	5	614.747	3068.7	0.698	5	3068.69	0.687	INO80		FALSE	INO80		FALSE	LKSQGHR	ESLITDSGKLYALDVLLTR	1113	1094	7	19	2	9	1114	1102	5	BS3	138.068	0	0	0.361	7.11	FALSE	TRUE	FALSE	FALSE	Self > 4	0.004	0.005	0.036		0.007	0	0	0.014	0	5254
Scan: 21412 Run: 20210319_SFB1_SFB_JX_hsINO80_nucleosome_BS3_inSolution_S5_steppedHCD_273033 P1_K.QEQSAKATADR.K P2_K.NCcmKETLPR.A 6 3	20210319_SFB1_SFB_JX_hsINO80_nucleosome_BS3_inSolution_S5_steppedHCD_273033	21412	20210319_SFB1_SFB_JX_hsINO80_nucleosome_BS3_inSolution_S5_steppedHCD_273033.HCD.FTMS.sil0.apl	37871	4	590.55	2358.17	0.17	4	2358.16	0.16	INO80		FALSE	ACTR8	ACTR8	FALSE	NCcmKETLPR	QEQSAKATADR	328	432	8	11	3	6	330	437	4	BS3	138.068	0	0	0.35	7.059	FALSE	TRUE	FALSE	FALSE	Between > 4	0.061	0.061	0.455		0.009	0	0	0	0	5946
Scan: 61990 Run: 20210319_SFB1_SFB_JX_hsINO80_nucleosome_BS3_inSolution_S5_steppedHCD_273033 P1_K.TAISLFEGKALGLDK.A P2_R.EGLNKPESNEQR.Q 9 5	20210319_SFB1_SFB_JX_hsINO80_nucleosome_BS3_inSolution_S5_steppedHCD_273033	61990	20210319_SFB1_SFB_JX_hsINO80_nucleosome_BS3_inSolution_S5_steppedHCD_273033.HCD.FTMS.sil0.apl	45384	4	775.913	3099.62	0.623	4	3099.61	0.609	ACTR8	ACTR8	FALSE	ACTR8	ACTR8	FALSE	EGLNKPESNEQR	TAISLFEGKALGLDK	95	499	12	15	5	9	99	507	4	BS3	138.068	0	0	0.357	7.05	FALSE	TRUE	FALSE	FALSE	Self > 4	0.004	0.005	0.061		0.007	0	0	0.014	0	5251
Scan: 21371 Run: 20210319_SFB1_SFB_JX_hsINO80_nucleosome_BS3_inSolution_S5_steppedHCD_253035 P1_K.LAHQCcmMKEVR.R P2_R.AALQAQKNCcmK.E 7 7	20210319_SFB1_SFB_JX_hsINO80_nucleosome_BS3_inSolution_S5_steppedHCD_253035	21371	20210319_SFB1_SFB_JX_hsINO80_nucleosome_BS3_inSolution_S5_steppedHCD_253035.HCD.FTMS.sil0.apl	40360	5	508.866	2539.29	0.292	5	2539.28	0.282	INO80		FALSE	INO80		FALSE	AALQAQKNCcmK	LAHQCcmMKEVR	321	310	10	10	7	7	327	316	5	BS3	138.068	0	0	0.389	7.009	FALSE	TRUE	FALSE	FALSE	Self > 4	0.004	0.005	0.073		0	0	0	0	0	5250
Scan: 41464 Run: 20210319_SFB1_SFB_JX_hsINO80_nucleosome_BS3_inSolution_S5_steppedHCD_273033 P1_R.MVISGGNFKPDTLKPK.E P2_K.EKSEIQR.M 9 2	20210319_SFB1_SFB_JX_hsINO80_nucleosome_BS3_inSolution_S5_steppedHCD_273033	41464	20210319_SFB1_SFB_JX_hsINO80_nucleosome_BS3_inSolution_S5_steppedHCD_273033.HCD.FTMS.sil0.apl	42561	5	552.504	2757.48	0.482	5	2757.47	0.473	INO80		FALSE	INO80		FALSE	EKSEIQR	MVISGGNFKPDTLKPK	1240	1247	7	16	2	9	1241	1255	5	BS3	138.068	0	0	0.333	6.992	FALSE	TRUE	FALSE	FALSE	Self > 4	0.004	0.005	0.071		0	0	0	0	0	5249
Scan: 57821 Run: 20210319_SFB1_SFB_JX_hsINO80_nucleosome_BS3_inSolution_S5_steppedHCD_253035 P1_R.KVWLSIVK.K P2_K.KELPKbs3loopANKQK.A 1 1	20210319_SFB1_SFB_JX_hsINO80_nucleosome_BS3_inSolution_S5_steppedHCD_253035	57821	20210319_SFB1_SFB_JX_hsINO80_nucleosome_BS3_inSolution_S5_steppedHCD_253035.HCD.FTMS.sil0.apl	38971	4	608.624	2430.47	0.468	4	2430.46	0.461	INO80		FALSE	INO80		FALSE	KVWLSIVK	KELPKbs3loopANKQK	279	287	8	10	1	1	279	287	4	BS3	138.068	0	0	0.444	6.963	FALSE	TRUE	FALSE	FALSE	Self > 4	0.004	0.006	0.072		0	0	0	0	0	5247
Scan: 52203 Run: 20210319_SFB1_SFB_JX_hsINO80_nucleosome_BS3_S5_steppedHCD_253035 P1_R.FVPKFK.V P2_R.AANKSGTGFGESYSLANPSIR.A 4 4	20210319_SFB1_SFB_JX_hsINO80_nucleosome_BS3_S5_steppedHCD_253035	52203	20210319_SFB1_SFB_JX_hsINO80_nucleosome_BS3_S5_steppedHCD_253035.HCD.FTMS.sil0.apl	44204	4	758.152	3028.58	0.577	4	3028.57	0.566	INO80		FALSE	INO80		FALSE	FVPKFK	AANKSGTGFGESYSLANPSIR	589	483	6	21	4	4	592	486	4	BS3	138.068	0	0	0.475	6.934	FALSE	TRUE	FALSE	FALSE	Self > 4	0.004	0.006	0.084		0	0	0	0	0	5049
Scan: 15449 Run: 20210319_SFB1_SFB_JX_hsINO80_nucleosome_BS3_S5_steppedHCD_253035 P1_K.VEKEHR.K P2_R.AEKEALEQR.K 3 3	20210319_SFB1_SFB_JX_hsINO80_nucleosome_BS3_S5_steppedHCD_253035	15449	20210319_SFB1_SFB_JX_hsINO80_nucleosome_BS3_S5_steppedHCD_253035.HCD.FTMS.sil0.apl	32894	4	502.769	2007.05	0.047	4	2007.04	0.039	INO80		FALSE	INO80		FALSE	AEKEALEQR	VEKEHR	361	353	9	6	3	3	363	355	4	BS3	138.068	0	0	0.562	6.928	FALSE	TRUE	FALSE	FALSE	Self > 4	0.004	0.006	0.084		0	0	0	0	0	5215
Scan: 9305 Run: 20210319_SFB1_SFB_JX_hsINO80_nucleosome_BS3_inSolution_S5_steppedHCD_253035 P1_-.TQAEKGDTENGK.E P2_K.EKGGEK.E 5 2	20210319_SFB1_SFB_JX_hsINO80_nucleosome_BS3_inSolution_S5_steppedHCD_253035	9305	20210319_SFB1_SFB_JX_hsINO80_nucleosome_BS3_inSolution_S5_steppedHCD_253035.HCD.FTMS.sil0.apl	33246	4	516.255	2060.99	0.99	4	2060.99	0.986	ACTR8	ACTR8	FALSE	ACTR8	ACTR8	FALSE	EKGGEK	TQAEKGDTENGK	14	2	6	12	2	5	15	6	4	BS3	138.068	0	0	0.5	6.905	FALSE	TRUE	FALSE	FALSE	Self > 4	0.004	0.006	0.098		0	0	0	0	0	5242
Scan: 36566 Run: 20210319_SFB1_SFB_JX_hsINO80_nucleosome_BS3_inSolution_S5_steppedHCD_253035 P1_R.KHTYMR.L P2_R.IPGKESLITDSGK.L 1 4	20210319_SFB1_SFB_JX_hsINO80_nucleosome_BS3_inSolution_S5_steppedHCD_253035	36566	20210319_SFB1_SFB_JX_hsINO80_nucleosome_BS3_inSolution_S5_steppedHCD_253035.HCD.FTMS.sil0.apl	37459	5	464.252	2316.22	0.222	5	2316.22	0.215	INO80		FALSE	INO80		FALSE	KHTYMR	IPGKESLITDSGK	1141	1090	6	13	1	4	1141	1093	5	BS3	138.068	0	0	0.333	6.896	FALSE	TRUE	FALSE	FALSE	Self > 4	0.004	0.006	0.098		0	0	0	0	0	5241
Scan: 72762 Run: 20210319_SFB1_SFB_JX_hsINO80_nucleosome_BS3_S5_steppedHCD_253035 P1_K.MoxTTLQHR.S P2_K.LQAPMoxALFYPATFGIVGQK.M 2 12	20210319_SFB1_SFB_JX_hsINO80_nucleosome_BS3_S5_steppedHCD_253035	72762	20210319_SFB1_SFB_JX_hsINO80_nucleosome_BS3_S5_steppedHCD_253035.HCD.FTMS.sil0.apl	44661	4	777.66	3106.61	0.609	4	3106.6	0.598	ACTR8	ACTR8	FALSE	ACTR8	ACTR8	FALSE	MoxTTLQHR	LQAPMoxALFYPATFGIVGQK	405	386	7	19	2	12	406	397	4	BS3	138.068	0	0	0.25	6.865	FALSE	TRUE	FALSE	FALSE	Self > 4	0.004	0.006	0.1		0	0	0	0	0	5240
Scan: 12744 Run: 20210319_SFB1_SFB_JX_hsINO80_nucleosome_BS3_S5_steppedHCD_273033 P1_K.KKKEDELDGK.R P2_R.EKYAEK.K 2 2	20210319_SFB1_SFB_JX_hsINO80_nucleosome_BS3_S5_steppedHCD_273033	12744	20210319_SFB1_SFB_JX_hsINO80_nucleosome_BS3_S5_steppedHCD_273033.HCD.FTMS.sil0.apl	34360	5	419.627	2093.1	0.097	5	2093.09	0.089	INO80		FALSE	INO80		FALSE	EKYAEK	KKKEDELDGK	1302	1308	6	10	2	2	1303	1309	5	BS3	138.068	0	0	0.5	6.858	FALSE	TRUE	FALSE	FALSE	Self > 4	0.004	0.006	0.1		0.007	0	0	0	0	5239
Scan: 15555 Run: 20210319_SFB1_SFB_JX_hsINO80_nucleosome_BS3_S5_steppedHCD_253035 P1_K.KEDELDGKR.R P2_R.EKYAEK.K 1 2	20210319_SFB1_SFB_JX_hsINO80_nucleosome_BS3_S5_steppedHCD_253035	15555	20210319_SFB1_SFB_JX_hsINO80_nucleosome_BS3_S5_steppedHCD_253035.HCD.FTMS.sil0.apl	32633	4	499.259	1993.01	0.007	4	1993	0	INO80		FALSE	INO80		FALSE	KEDELDGKR	EKYAEK	1310	1302	9	6	1	2	1310	1303	4	BS3	138.068	0	0	0.562	6.798	FALSE	TRUE	FALSE	FALSE	Self > 4	0.006	0.007	0.087		0.003	0	0	0	0	5023
Scan: 7931 Run: 20210319_SFB1_SFB_JX_hsINO80_nucleosome_BS3_S5_steppedHCD_273033 P1_R.LKSQGHR.V P2_R.KHTYMoxR.L 2 1	20210319_SFB1_SFB_JX_hsINO80_nucleosome_BS3_S5_steppedHCD_273033	7931	20210319_SFB1_SFB_JX_hsINO80_nucleosome_BS3_S5_steppedHCD_273033.HCD.FTMS.sil0.apl	29064	5	363.597	1812.95	0.947	5	1812.94	0.942	INO80		FALSE	INO80		FALSE	KHTYMoxR	LKSQGHR	1141	1113	6	7	1	2	1141	1114	5	BS3	138.068	0	0	0.417	6.776	FALSE	TRUE	FALSE	FALSE	Self > 4	0.006	0.007	0.087		0.003	0	0	0	0	5151
Scan: 8285 Run: 20210319_SFB1_SFB_JX_hsINO80_nucleosome_BS3_S5_steppedHCD_273033 P1_-.TQAEKGDTENGKEK.G P2_K.GGEKEKEQR.G 1 6	20210319_SFB1_SFB_JX_hsINO80_nucleosome_BS3_S5_steppedHCD_273033	8285	20210319_SFB1_SFB_JX_hsINO80_nucleosome_BS3_S5_steppedHCD_273033.HCD.FTMS.sil0.apl	42197	4	683.836	2731.31	0.313	4	2731.33	0.326	ACTR8	ACTR8	FALSE	ACTR8	ACTR8	FALSE	GGEKEKEQR	TQAEKGDTENGKEK	16	2	9	14	6	1	21	2	4	BS3	138.068	0	0	0.423	6.755	FALSE	TRUE	FALSE	FALSE	Self > 4	0.006	0.007	0.09		0.01	0	0	0.019	0	5232
Scan: 43893 Run: 20210319_SFB1_SFB_JX_hsINO80_nucleosome_BS3_S5_steppedHCD_253035 P1_R.LKLIANNTTVER.R P2_K.ELPKbs3nh2ANKQK.A 2 7	20210319_SFB1_SFB_JX_hsINO80_nucleosome_BS3_S5_steppedHCD_253035	43893	20210319_SFB1_SFB_JX_hsINO80_nucleosome_BS3_S5_steppedHCD_253035.HCD.FTMS.sil0.apl	42090	4	680.65	2718.57	0.573	4	2718.56	0.564	INO80		FALSE	ACTL6A	ACTL6A	FALSE	ELPKbs3nh2ANKQK	LKLIANNTTVER	288	378	9	12	7	2	294	379	4	BS3	138.068	0	0	0.5	6.742	FALSE	TRUE	FALSE	FALSE	Between > 4	0.072	0.075	0.565		0.009	0	0	0	0	5928
Scan: 21079 Run: 20210319_SFB1_SFB_JX_hsINO80_nucleosome_BS3_S5_steppedHCD_253035 P1_R.KRAEKEALEQR.K P2_R.KLDEEMR.E 5 1	20210319_SFB1_SFB_JX_hsINO80_nucleosome_BS3_S5_steppedHCD_253035	21079	20210319_SFB1_SFB_JX_hsINO80_nucleosome_BS3_S5_steppedHCD_253035.HCD.FTMS.sil0.apl	39271	5	483.861	2414.27	0.267	5	2414.26	0.259	INO80		FALSE	INO80		FALSE	KLDEEMR	KRAEKEALEQR	370	359	7	11	1	5	370	363	5	BS3	138.068	0	0	0.583	6.69	FALSE	TRUE	FALSE	FALSE	Self > 4	0.009	0.009	0.101		0	0	0	0	0	5230
Scan: 8645 Run: 20210319_SFB1_SFB_JX_hsINO80_nucleosome_BS3_S5_steppedHCD_253035 P1_-.TQAEKGDTENGKEK.G P2_K.GGEKEK.E 1 4	20210319_SFB1_SFB_JX_hsINO80_nucleosome_BS3_S5_steppedHCD_253035	8645	20210319_SFB1_SFB_JX_hsINO80_nucleosome_BS3_S5_steppedHCD_253035.HCD.FTMS.sil0.apl	38005	5	464.63	2318.11	0.112	5	2318.12	0.124	ACTR8	ACTR8	FALSE	ACTR8	ACTR8	FALSE	GGEKEK	TQAEKGDTENGKEK	16	2	6	14	4	1	19	2	5	BS3	138.068	0	0	0.308	6.657	FALSE	TRUE	FALSE	FALSE	Self > 4	0.009	0.009	0.1		0.016	0	0	0	0	5229
Scan: 42882 Run: 20210319_SFB1_SFB_JX_hsINO80_nucleosome_BS3_S5_steppedHCD_253035 P1_K.VEKEHR.K P2_K.EMLLYWKK.Y 3 7	20210319_SFB1_SFB_JX_hsINO80_nucleosome_BS3_S5_steppedHCD_253035	42882	20210319_SFB1_SFB_JX_hsINO80_nucleosome_BS3_S5_steppedHCD_253035.HCD.FTMS.sil0.apl	33590	4	512.029	2044.09	0.088	4	2044.08	0.082	INO80		FALSE	INO80		FALSE	VEKEHR	EMLLYWKK	353	342	6	8	3	7	355	348	4	BS3	138.068	0	0	0.429	6.528	FALSE	TRUE	FALSE	FALSE	Self > 4	0.01	0.011	0.133		0	0	0	0	0	5209
Scan: 42764 Run: 20210319_SFB1_SFB_JX_hsINO80_nucleosome_BS3_S5_steppedHCD_273033 P1_K.QEQSAKATADR.K P2_K.EITALAPSTMKIK.I 6 11	20210319_SFB1_SFB_JX_hsINO80_nucleosome_BS3_S5_steppedHCD_273033	42764	20210319_SFB1_SFB_JX_hsINO80_nucleosome_BS3_S5_steppedHCD_273033.HCD.FTMS.sil0.apl	42306	4	686.872	2743.46	0.458	4	2743.44	0.443	ACTB	ACTB	FALSE	ACTR8	ACTR8	FALSE	EITALAPSTMKIK	QEQSAKATADR	316	432	13	11	11	6	326	437	4	BS3	138.068	0	0	0.375	6.467	FALSE	TRUE	FALSE	FALSE	Between > 4	0.1	0.103	0.806		0.023	0	0	0.028	0	5896
Scan: 21053 Run: 20210319_SFB1_SFB_JX_hsINO80_nucleosome_BS3_S5_steppedHCD_273033 P1_R.KRAEKEALEQR.K P2_R.KLDEEMR.E 1 1	20210319_SFB1_SFB_JX_hsINO80_nucleosome_BS3_S5_steppedHCD_273033	21053	20210319_SFB1_SFB_JX_hsINO80_nucleosome_BS3_S5_steppedHCD_273033.HCD.FTMS.sil0.apl	39278	5	483.86	2414.27	0.266	5	2414.26	0.259	INO80		FALSE	INO80		FALSE	KLDEEMR	KRAEKEALEQR	370	359	7	11	1	1	370	359	5	BS3	138.068	0	0	0.417	6.438	FALSE	TRUE	FALSE	FALSE	Self > 4	0.01	0.011	0.151		0.019	0	0	0.032	0	5221
Scan: 72696 Run: 20210319_SFB1_SFB_JX_hsINO80_nucleosome_BS3_inSolution_S5_steppedHCD_273033 P1_R.STGLILDSGATHTTAIPVHDGYVLQQGIVK.S P2_K.SPLAGDFITMoxQCcmR.E 14 1	20210319_SFB1_SFB_JX_hsINO80_nucleosome_BS3_inSolution_S5_steppedHCD_273033	72696	20210319_SFB1_SFB_JX_hsINO80_nucleosome_BS3_inSolution_S5_steppedHCD_273033.HCD.FTMS.sil0.apl	50981	5	948.889	4739.41	0.409	5	4739.39	0.394	ACTL6A	ACTL6A	FALSE	ACTL6A	ACTL6A	FALSE	SPLAGDFITMoxQCcmR	STGLILDSGATHTTAIPVHDGYVLQQGIVK	195	165	13	30	1	14	195	178	5	BS3	138.068	0	0	0.417	6.297	FALSE	TRUE	FALSE	FALSE	Self > 4	0.01	0.012	0.155		0.019	0	0	0.032	0	5217
Scan: 15254 Run: 20210319_SFB1_SFB_JX_hsINO80_nucleosome_BS3_S5_steppedHCD_273033 P1_K.VEKEHR.K P2_R.AEKEALEQR.K 3 3	20210319_SFB1_SFB_JX_hsINO80_nucleosome_BS3_S5_steppedHCD_273033	15254	20210319_SFB1_SFB_JX_hsINO80_nucleosome_BS3_S5_steppedHCD_273033.HCD.FTMS.sil0.apl	32877	5	402.416	2007.05	0.045	5	2007.04	0.039	INO80		FALSE	INO80		FALSE	AEKEALEQR	VEKEHR	361	353	9	6	3	3	363	355	5	BS3	138.068	0	0	0.562	6.283	FALSE	TRUE	FALSE	FALSE	Self > 4	0.01	0.012	0.157		0	0	0	0	0	5215
Scan: 77910 Run: 20210319_SFB1_SFB_JX_hsINO80_nucleosome_BS3_inSolution_S5_steppedHCD_253035 P1_R.KTAISLFEGKbs3loopALGLDKAILHSIDCcmCcmSSDDTK.K P2_R.ILNKMPPSFR.R 1 4	20210319_SFB1_SFB_JX_hsINO80_nucleosome_BS3_inSolution_S5_steppedHCD_253035	77910	20210319_SFB1_SFB_JX_hsINO80_nucleosome_BS3_inSolution_S5_steppedHCD_253035.HCD.FTMS.sil0.apl	50865	5	975.112	4870.52	0.524	5	4870.5	0.496	ACTR8	ACTR8	FALSE	ACTR8	ACTR8	FALSE	ILNKMPPSFR	KTAISLFEGKbs3loopALGLDKAILHSIDCcmCcmSSDDTK	555	498	10	31	4	1	558	498	5	BS3	138.068	0	0	0.233	6.219	FALSE	TRUE	FALSE	FALSE	Self > 4	0.012	0.014	0.209		0	0	0	0	0	5213
Scan: 42813 Run: 20210319_SFB1_SFB_JX_hsINO80_nucleosome_BS3_S5_steppedHCD_273033 P1_K.VEKEHR.K P2_K.EMLLYWKK.Y 3 7	20210319_SFB1_SFB_JX_hsINO80_nucleosome_BS3_S5_steppedHCD_273033	42813	20210319_SFB1_SFB_JX_hsINO80_nucleosome_BS3_S5_steppedHCD_273033.HCD.FTMS.sil0.apl	33571	5	409.826	2044.09	0.091	5	2044.08	0.082	INO80		FALSE	INO80		FALSE	VEKEHR	EMLLYWKK	353	342	6	8	3	7	355	348	5	BS3	138.068	0	0	0.429	6.16	FALSE	TRUE	FALSE	FALSE	Self > 4	0.016	0.016	0.235		0	0	0	0	0	5209
Scan: 49483 Run: 20210319_SFB1_SFB_JX_hsINO80_nucleosome_BS3_S5_steppedHCD_253035 P1_R.KQGKGTNPSGGR.- P2_K.GNNVPGNPKbs3loopNLHMTSSLAPDSLVR.K 1 15	20210319_SFB1_SFB_JX_hsINO80_nucleosome_BS3_S5_steppedHCD_253035	49483	20210319_SFB1_SFB_JX_hsINO80_nucleosome_BS3_S5_steppedHCD_253035.HCD.FTMS.sil0.apl	48061	5	796.817	3979.05	0.051	5	3979.03	0.033	INO80		FALSE	INO80		FALSE	KQGKGTNPSGGR	GNNVPGNPKbs3loopNLHMTSSLAPDSLVR	1545	1521	12	24	1	15	1545	1535	5	BS3	138.068	0	0	0.239	6.158	FALSE	TRUE	FALSE	FALSE	Self > 4	0.016	0.016	0.232		0.027	0	0	0.044	0	5208
Scan: 35669 Run: 20210319_SFB1_SFB_JX_hsINO80_nucleosome_BS3_S5_steppedHCD_253035 P1_R.MVISGGNFKPDTLKPK.E P2_R.AKEKSEIQR.M 9 4	20210319_SFB1_SFB_JX_hsINO80_nucleosome_BS3_S5_steppedHCD_253035	35669	20210319_SFB1_SFB_JX_hsINO80_nucleosome_BS3_S5_steppedHCD_253035.HCD.FTMS.sil0.apl	43829	6	493.777	2956.62	0.618	6	2956.61	0.606	INO80		FALSE	INO80		FALSE	AKEKSEIQR	MVISGGNFKPDTLKPK	1238	1247	9	16	4	9	1241	1255	6	BS3	138.068	0	0	0.3	6.144	FALSE	TRUE	FALSE	FALSE	Self > 4	0.016	0.016	0.239		0.027	0	0	0	0	5206
Scan: 20112 Run: 20210319_SFB1_SFB_JX_hsINO80_nucleosome_BS3_S5_steppedHCD_273033 P1_K.RAEKEALEQR.K P2_R.KLDEEMoxR.E 4 1	20210319_SFB1_SFB_JX_hsINO80_nucleosome_BS3_S5_steppedHCD_273033	20112	20210319_SFB1_SFB_JX_hsINO80_nucleosome_BS3_S5_steppedHCD_273033.HCD.FTMS.sil0.apl	37763	4	576.549	2302.17	0.167	4	2302.16	0.159	INO80		FALSE	INO80		FALSE	KLDEEMoxR	RAEKEALEQR	370	360	7	10	1	4	370	363	4	BS3	138.068	0	0	0.667	6.081	FALSE	TRUE	FALSE	FALSE	Self > 4	0.016	0.016	0.219		0.027	0	0	0	0	5205
Scan: 7661 Run: 20210319_SFB1_SFB_JX_hsINO80_nucleosome_BS3_S5_steppedHCD_273033 P1_-.TQAEKGDTENGKEK.G P2_K.GGEKEKEQR.G 1 4	20210319_SFB1_SFB_JX_hsINO80_nucleosome_BS3_S5_steppedHCD_273033	7661	20210319_SFB1_SFB_JX_hsINO80_nucleosome_BS3_S5_steppedHCD_273033.HCD.FTMS.sil0.apl	42196	5	547.27	2731.31	0.313	5	2731.33	0.326	ACTR8	ACTR8	FALSE	ACTR8	ACTR8	FALSE	GGEKEKEQR	TQAEKGDTENGKEK	16	2	9	14	4	1	19	2	5	BS3	138.068	0	0	0.346	5.996	FALSE	TRUE	FALSE	FALSE	Self > 4	0.016	0.017	0.234		0	0	0	0	0	5203
Scan: 59159 Run: 20210319_SFB1_SFB_JX_hsINO80_nucleosome_BS3_inSolution_S5_steppedHCD_273033 P1_R.KVWLSIVK.K P2_K.FSHDAPPPGTKKKbs3nh2HLSbs3nh2IEQLNAR.R 1 12	20210319_SFB1_SFB_JX_hsINO80_nucleosome_BS3_inSolution_S5_steppedHCD_273033	59159	20210319_SFB1_SFB_JX_hsINO80_nucleosome_BS3_inSolution_S5_steppedHCD_273033.HCD.FTMS.sil0.apl	49644	6	666.051	3990.26	0.265	6	3990.25	0.246	INO80		FALSE	INO80		FALSE	KVWLSIVK	FSHDAPPPGTKKKbs3nh2HLSbs3nh2IEQLNAR	279	254	8	23	1	12	279	265	6	BS3	138.068	0	0	0.295	5.982	FALSE	TRUE	FALSE	FALSE	Self > 4	0.016	0.017	0.231		0.027	0	0	0	0	5202
Scan: 43114 Run: 20210319_SFB1_SFB_JX_hsINO80_nucleosome_BS3_inSolution_S5_steppedHCD_253035 P1_R.MVISGGNFKPDTLKPK.E P2_K.EKSEIQR.M 14 2	20210319_SFB1_SFB_JX_hsINO80_nucleosome_BS3_inSolution_S5_steppedHCD_253035	43114	20210319_SFB1_SFB_JX_hsINO80_nucleosome_BS3_inSolution_S5_steppedHCD_253035.HCD.FTMS.sil0.apl	42596	5	552.503	2757.48	0.481	5	2757.47	0.473	INO80		FALSE	INO80		FALSE	EKSEIQR	MVISGGNFKPDTLKPK	1240	1247	7	16	2	14	1241	1260	5	BS3	138.068	0	0	0.267	5.963	FALSE	TRUE	FALSE	FALSE	Self > 4	0.016	0.017	0.227		0	0	0	0	0	5200
Scan: 22990 Run: 20210319_SFB1_SFB_JX_hsINO80_nucleosome_BS3_inSolution_S5_steppedHCD_273033 P1_K.LHQNKYSKbs3nh2DK.E P2_R.LGQTKQVTbs3ohVYbs3loopR.L 5 5	20210319_SFB1_SFB_JX_hsINO80_nucleosome_BS3_inSolution_S5_steppedHCD_273033	22990	20210319_SFB1_SFB_JX_hsINO80_nucleosome_BS3_inSolution_S5_steppedHCD_273033.HCD.FTMS.sil0.apl	45726	6	524.126	3138.71	0.712	6	3138.7	0.696	INO80		FALSE	INO80		FALSE	LHQNKYSKbs3nh2DK	LGQTKQVTbs3ohVYbs3loopR	169	1213	10	11	5	5	173	1217	6	BS3	138.068	0	0	0.389	5.917	FALSE	TRUE	FALSE	FALSE	Self > 4	0.016	0.018	0.212		0.027	0	0	0.044	0	5198
Scan: 53281 Run: 20210319_SFB1_SFB_JX_hsINO80_nucleosome_BS3_inSolution_S5_steppedHCD_253035 P1_K.MVDQAIWSKK.M P2_R.ILNKMPPSFRR.I 9 4	20210319_SFB1_SFB_JX_hsINO80_nucleosome_BS3_inSolution_S5_steppedHCD_253035	53281	20210319_SFB1_SFB_JX_hsINO80_nucleosome_BS3_inSolution_S5_steppedHCD_253035.HCD.FTMS.sil0.apl	42053	5	541.101	2700.47	0.466	5	2700.46	0.461	ACTR8	ACTR8	FALSE	ACTR8	ACTR8	FALSE	MVDQAIWSKK	ILNKMPPSFRR	112	555	10	11	9	4	120	558	5	BS3	138.068	0	0	0.389	5.915	FALSE	TRUE	FALSE	FALSE	Self > 4	0.016	0.018	0.212		0.027	0	0	0	0	5197
Scan: 55951 Run: 20210319_SFB1_SFB_JX_hsINO80_nucleosome_BS3_inSolution_S5_steppedHCD_273033 P1_R.KTAISLFEGK.A P2_R.ILNKMPPSFRR.I 1 4	20210319_SFB1_SFB_JX_hsINO80_nucleosome_BS3_inSolution_S5_steppedHCD_273033	55951	20210319_SFB1_SFB_JX_hsINO80_nucleosome_BS3_inSolution_S5_steppedHCD_273033.HCD.FTMS.sil0.apl	40870	5	518.7	2588.46	0.462	5	2588.45	0.451	ACTR8	ACTR8	FALSE	ACTR8	ACTR8	FALSE	KTAISLFEGK	ILNKMPPSFRR	498	555	10	11	1	4	498	558	5	BS3	138.068	0	0	0.444	5.898	FALSE	TRUE	FALSE	FALSE	Self > 4	0.018	0.018	0.209		0.027	0	0	0	0	5194
Scan: 61090 Run: 20210319_SFB1_SFB_JX_hsINO80_nucleosome_BS3_S5_steppedHCD_273033 P1_K.YFQRVKbs3nh2WQYMVLDEAQALK.S P2_R.RRKVWLSIVK.K 1 3	20210319_SFB1_SFB_JX_hsINO80_nucleosome_BS3_S5_steppedHCD_273033	61090	20210319_SFB1_SFB_JX_hsINO80_nucleosome_BS3_S5_steppedHCD_273033.HCD.FTMS.sil0.apl	48067	5	799.453	3992.23	0.229	5	3992.22	0.223	INO80		FALSE	INO80		FALSE	RRKVWLSIVK	YFQRVKbs3nh2WQYMVLDEAQALK	277	640	10	19	3	1	279	640	5	BS3	138.068	0	0	0.25	5.889	FALSE	TRUE	FALSE	FALSE	Self > 4	0.018	0.018	0.206		0.027	0	0	0.044	0	5193
Scan: 48605 Run: 20210319_SFB1_SFB_JX_hsINO80_nucleosome_BS3_S5_steppedHCD_253035 P1_R.LKLIANNTTVER.R P2_K.Kbs3loopELPKANKQK.A 2 8	20210319_SFB1_SFB_JX_hsINO80_nucleosome_BS3_S5_steppedHCD_253035	48605	20210319_SFB1_SFB_JX_hsINO80_nucleosome_BS3_S5_steppedHCD_253035.HCD.FTMS.sil0.apl	43067	4	708.414	2829.63	0.629	4	2829.63	0.633	INO80		FALSE	ACTL6A	ACTL6A	FALSE	Kbs3loopELPKANKQK	LKLIANNTTVER	287	378	10	12	8	2	294	379	4	BS3	138.068	0	0	0.455	5.885	FALSE	TRUE	FALSE	FALSE	Between > 4	0.217	0.217	0.7		0	0	0	0	0	5794
Scan: 15296 Run: 20210319_SFB1_SFB_JX_hsINO80_nucleosome_BS3_S5_steppedHCD_253035 P1_R.KHTYMR.L P2_K.EKSEIQR.M 1 2	20210319_SFB1_SFB_JX_hsINO80_nucleosome_BS3_S5_steppedHCD_253035	15296	20210319_SFB1_SFB_JX_hsINO80_nucleosome_BS3_S5_steppedHCD_253035.HCD.FTMS.sil0.apl	29984	4	466.247	1860.96	0.96	4	1860.95	0.952	INO80		FALSE	INO80		FALSE	EKSEIQR	KHTYMR	1240	1141	7	6	2	1	1241	1141	4	BS3	138.068	0	0	0.4	5.872	FALSE	TRUE	FALSE	FALSE	Self > 4	0.018	0.018	0.2		0.027	0	0	0.044	0	5191
Scan: 8527 Run: 20210319_SFB1_SFB_JX_hsINO80_nucleosome_BS3_S5_steppedHCD_273033 P1_R.LRQEEKR.Q P2_R.LKSQGHR.V 6 2	20210319_SFB1_SFB_JX_hsINO80_nucleosome_BS3_S5_steppedHCD_273033	8527	20210319_SFB1_SFB_JX_hsINO80_nucleosome_BS3_S5_steppedHCD_273033.HCD.FTMS.sil0.apl	31101	5	385.021	1920.07	0.07	5	1920.07	0.065	INO80		FALSE	INO80		FALSE	LRQEEKR	LKSQGHR	1280	1113	7	7	6	2	1285	1114	5	BS3	138.068	0	0	0.5	5.824	FALSE	TRUE	FALSE	FALSE	Self > 4	0.018	0.019	0.183		0.003	0	0	0.005	0	5163
Scan: 45074 Run: 20210319_SFB1_SFB_JX_hsINO80_nucleosome_BS3_inSolution_S5_steppedHCD_253035 P1_R.KEKbs3nh2LPQVTR.S P2_R.EGSPANWKR.K 1 8	20210319_SFB1_SFB_JX_hsINO80_nucleosome_BS3_inSolution_S5_steppedHCD_253035	45074	20210319_SFB1_SFB_JX_hsINO80_nucleosome_BS3_inSolution_S5_steppedHCD_253035.HCD.FTMS.sil0.apl	39013	4	609.592	2434.34	0.337	4	2434.33	0.333	ACTL6A	ACTL6A	FALSE	ACTL6A	ACTL6A	FALSE	EGSPANWKR	KEKbs3nh2LPQVTR	231	240	9	9	8	1	238	240	4	BS3	138.068	0	0	0.438	5.732	FALSE	TRUE	FALSE	FALSE	Self > 4	0.018	0.02	0.145		0.027	0	0	0.044	0	5187
Scan: 30346 Run: 20210319_SFB1_SFB_JX_hsINO80_nucleosome_BS3_S5_steppedHCD_273033 P1_R.LKSQGHR.V P2_R.IPGKESLITDSGK.L 2 4	20210319_SFB1_SFB_JX_hsINO80_nucleosome_BS3_S5_steppedHCD_273033	30346	20210319_SFB1_SFB_JX_hsINO80_nucleosome_BS3_S5_steppedHCD_273033.HCD.FTMS.sil0.apl	37822	5	462.26	2306.26	0.264	5	2306.26	0.259	INO80		FALSE	INO80		FALSE	LKSQGHR	IPGKESLITDSGK	1113	1090	7	13	2	4	1114	1093	5	BS3	138.068	0	0	0.333	5.725	FALSE	TRUE	FALSE	FALSE	Self > 4	0.018	0.02	0.159		0	0	0	0	0	5186
Scan: 25947 Run: 20210319_SFB1_SFB_JX_hsINO80_nucleosome_BS3_inSolution_S5_steppedHCD_253035 P1_R.LDGSSKISER.R P2_K.EKSEIQR.M 6 2	20210319_SFB1_SFB_JX_hsINO80_nucleosome_BS3_inSolution_S5_steppedHCD_253035	25947	20210319_SFB1_SFB_JX_hsINO80_nucleosome_BS3_inSolution_S5_steppedHCD_253035.HCD.FTMS.sil0.apl	34167	4	530.283	2117.1	0.104	4	2117.1	0.096	INO80		FALSE	INO80		FALSE	EKSEIQR	LDGSSKISER	1240	1147	7	10	2	6	1241	1152	4	BS3	138.068	0	0	0.611	5.649	FALSE	TRUE	FALSE	FALSE	Self > 4	0.022	0.023	0.163		0	0	0	0	0	5182
Scan: 61095 Run: 20210319_SFB1_SFB_JX_hsINO80_nucleosome_BS3_S5_steppedHCD_273033 P1_R.RKVWLSIVK.K P2_K.FSHDAPPPGTKKbs3ohKHLSIEQLNAR.R 2 13	20210319_SFB1_SFB_JX_hsINO80_nucleosome_BS3_S5_steppedHCD_273033	61095	20210319_SFB1_SFB_JX_hsINO80_nucleosome_BS3_S5_steppedHCD_273033.HCD.FTMS.sil0.apl	48066	6	666.379	3992.23	0.227	6	3992.24	0.236	INO80		FALSE	INO80		FALSE	RKVWLSIVK	FSHDAPPPGTKKbs3ohKHLSIEQLNAR	278	254	9	23	2	13	279	266	6	BS3	138.068	0	0	0.295	5.397	FALSE	TRUE	FALSE	FALSE	Self > 4	0.028	0.028	0.177		0.039	0	0	0	0	5171
Scan: 13289 Run: 20210319_SFB1_SFB_JX_hsINO80_nucleosome_BS3_inSolution_S5_steppedHCD_253035 P1_K.KKKEDELDGK.R P2_R.EKYAEK.K 3 2	20210319_SFB1_SFB_JX_hsINO80_nucleosome_BS3_inSolution_S5_steppedHCD_253035	13289	20210319_SFB1_SFB_JX_hsINO80_nucleosome_BS3_inSolution_S5_steppedHCD_253035.HCD.FTMS.sil0.apl	33773	5	419.626	2093.09	0.095	5	2093.09	0.089	INO80		FALSE	INO80		FALSE	EKYAEK	KKKEDELDGK	1302	1308	6	10	2	3	1303	1310	5	BS3	138.068	0	0	0.5	5.355	FALSE	TRUE	FALSE	FALSE	Self > 4	0.028	0.028	0.163		0	0	0	0	0	5167
Scan: 8541 Run: 20210319_SFB1_SFB_JX_hsINO80_nucleosome_BS3_S5_steppedHCD_273033 P1_R.LRQEEKR.Q P2_R.LKSQGHR.V 6 2	20210319_SFB1_SFB_JX_hsINO80_nucleosome_BS3_S5_steppedHCD_273033	8541	20210319_SFB1_SFB_JX_hsINO80_nucleosome_BS3_S5_steppedHCD_273033.HCD.FTMS.sil0.apl	31100	4	481.025	1920.07	0.069	4	1920.07	0.065	INO80		FALSE	INO80		FALSE	LRQEEKR	LKSQGHR	1280	1113	7	7	6	2	1285	1114	4	BS3	138.068	0	0	0.667	5.318	FALSE	TRUE	FALSE	FALSE	Self > 4	0.028	0.028	0.152		0.003	0	0	0.005	0	5163
Scan: 40382 Run: 20210319_SFB1_SFB_JX_hsINO80_nucleosome_BS3_inSolution_S5_steppedHCD_273033 P1_R.TIACcmPHKbs3nh2GCcmTKMFR.D P2_K.IKEDDAPR.T 11 2	20210319_SFB1_SFB_JX_hsINO80_nucleosome_BS3_inSolution_S5_steppedHCD_273033	40382	20210319_SFB1_SFB_JX_hsINO80_nucleosome_BS3_inSolution_S5_steppedHCD_273033.HCD.FTMS.sil0.apl	44163	5	589.297	2941.45	0.45	5	2941.46	0.461	YY1		FALSE	YY1		FALSE	IKEDDAPR	TIACcmPHKbs3nh2GCcmTKMFR	287	295	8	14	2	11	288	305	5	BS3	138.068	0	0	0.308	5.302	FALSE	TRUE	FALSE	FALSE	Self > 4	0.028	0.028	0.184		0.039	0	0	0	0	5162
Scan: 44454 Run: 20210319_SFB1_SFB_JX_hsINO80_nucleosome_BS3_S5_steppedHCD_273033 P1_R.KVWLSIVK.K P2_K.FSHDAPPPGTKK.K 1 11	20210319_SFB1_SFB_JX_hsINO80_nucleosome_BS3_S5_steppedHCD_273033	44454	20210319_SFB1_SFB_JX_hsINO80_nucleosome_BS3_S5_steppedHCD_273033.HCD.FTMS.sil0.apl	38983	5	479.077	2390.35	0.346	5	2390.34	0.336	INO80		FALSE	INO80		FALSE	KVWLSIVK	FSHDAPPPGTKK	279	254	8	12	1	11	279	264	5	BS3	138.068	0	0	0.318	5.301	FALSE	TRUE	FALSE	FALSE	Self > 4	0.028	0.028	0.184		0	0	0	0	0	5161
Scan: 13083 Run: 20210319_SFB1_SFB_JX_hsINO80_nucleosome_BS3_S5_steppedHCD_253035 P1_K.KKEDELDGKR.R P2_R.EKYAEK.K 1 2	20210319_SFB1_SFB_JX_hsINO80_nucleosome_BS3_S5_steppedHCD_253035	13083	20210319_SFB1_SFB_JX_hsINO80_nucleosome_BS3_S5_steppedHCD_253035.HCD.FTMS.sil0.apl	34795	5	425.227	2121.1	0.1	5	2121.09	0.095	INO80		FALSE	INO80		FALSE	EKYAEK	KKEDELDGKR	1302	1309	6	10	2	1	1303	1309	5	BS3	138.068	0	0	0.444	5.185	FALSE	TRUE	FALSE	FALSE	Self > 4	0.028	0.028	0.188		0.039	0	0	0	0	5155
Scan: 7015 Run: 20210319_SFB1_SFB_JX_hsINO80_nucleosome_BS3_inSolution_S5_steppedHCD_253035 P1_R.GRPKGSGSTAK.G P2_K.GAGKGR.S 4 4	20210319_SFB1_SFB_JX_hsINO80_nucleosome_BS3_inSolution_S5_steppedHCD_253035	7015	20210319_SFB1_SFB_JX_hsINO80_nucleosome_BS3_inSolution_S5_steppedHCD_253035.HCD.FTMS.sil0.apl	26097	5	346.397	1726.95	0.948	5	1726.94	0.944	INO80		FALSE	INO80		FALSE	GAGKGR	GRPKGSGSTAK	1443	1432	6	11	4	4	1446	1435	5	BS3	138.068	0	0	0.25	5.175	FALSE	TRUE	FALSE	FALSE	Self > 4	0.028	0.028	0.188		0	0	0	0	0	5153
Scan: 7793 Run: 20210319_SFB1_SFB_JX_hsINO80_nucleosome_BS3_S5_steppedHCD_253035 P1_R.LKSQGHR.V P2_R.KHTYMoxR.L 2 1	20210319_SFB1_SFB_JX_hsINO80_nucleosome_BS3_S5_steppedHCD_253035	7793	20210319_SFB1_SFB_JX_hsINO80_nucleosome_BS3_S5_steppedHCD_253035.HCD.FTMS.sil0.apl	29033	4	454.243	1812.94	0.943	4	1812.94	0.942	INO80		FALSE	INO80		FALSE	KHTYMoxR	LKSQGHR	1141	1113	6	7	1	2	1141	1114	4	BS3	138.068	0	0	0.5	5.151	FALSE	TRUE	FALSE	FALSE	Self > 4	0.028	0.028	0.188		0.003	0	0	0	0	5151
Scan: 37818 Run: 20210319_SFB1_SFB_JX_hsINO80_nucleosome_BS3_S5_steppedHCD_253035 P1_R.MoxVISGGNFKPDTLKPK.E P2_K.EKSEIQR.M 14 2	20210319_SFB1_SFB_JX_hsINO80_nucleosome_BS3_S5_steppedHCD_253035	37818	20210319_SFB1_SFB_JX_hsINO80_nucleosome_BS3_S5_steppedHCD_253035.HCD.FTMS.sil0.apl	42579	3	925.501	2773.48	0.481	3	2773.47	0.468	INO80		FALSE	INO80		FALSE	EKSEIQR	MoxVISGGNFKPDTLKPK	1240	1247	7	16	2	14	1241	1260	3	BS3	138.068	0	0	0.433	5.066	FALSE	TRUE	FALSE	FALSE	Self > 4	0.028	0.028	0.241		0.039	0	0	0	0	5144
Scan: 19540 Run: 20210319_SFB1_SFB_JX_hsINO80_nucleosome_BS3_inSolution_S5_steppedHCD_273033 P1_K.KEDELDGK.R P2_R.EKYAEK.K 1 2	20210319_SFB1_SFB_JX_hsINO80_nucleosome_BS3_inSolution_S5_steppedHCD_273033	19540	20210319_SFB1_SFB_JX_hsINO80_nucleosome_BS3_inSolution_S5_steppedHCD_273033.HCD.FTMS.sil0.apl	28651	4	460.233	1836.9	0.902	4	1836.9	0.899	INO80		FALSE	INO80		FALSE	EKYAEK	KEDELDGK	1302	1310	6	8	2	1	1303	1310	4	BS3	138.068	0	0	0.357	4.996	FALSE	TRUE	FALSE	FALSE	Self > 4	0.028	0.028	0.253		0.039	0	0	0	0	5139
Scan: 10466 Run: 20210319_SFB1_SFB_JX_hsINO80_nucleosome_BS3_S5_steppedHCD_253035 P1_R.KSTAGSAAAMoxAGAK.A P2_K.GSGSTAKGAGK.G 1 7	20210319_SFB1_SFB_JX_hsINO80_nucleosome_BS3_S5_steppedHCD_253035	10466	20210319_SFB1_SFB_JX_hsINO80_nucleosome_BS3_S5_steppedHCD_253035.HCD.FTMS.sil0.apl	37618	4	574.548	2294.16	0.162	4	2294.15	0.154	INO80		FALSE	INO80		FALSE	KSTAGSAAAMoxAGAK	GSGSTAKGAGK	1451	1436	14	11	1	7	1451	1442	4	BS3	138.068	0	0	0.462	4.87	FALSE	TRUE	FALSE	FALSE	Self > 4	0.029	0.029	0.321		0.041	0	0	0	0	5128
Scan: 52192 Run: 20210319_SFB1_SFB_JX_hsINO80_nucleosome_BS3_S5_steppedHCD_273033 P1_R.FVPKFK.V P2_R.AANKSGTGFGESYSLANPSIR.A 4 4	20210319_SFB1_SFB_JX_hsINO80_nucleosome_BS3_S5_steppedHCD_273033	52192	20210319_SFB1_SFB_JX_hsINO80_nucleosome_BS3_S5_steppedHCD_273033.HCD.FTMS.sil0.apl	44198	5	606.722	3028.58	0.576	5	3028.57	0.566	INO80		FALSE	INO80		FALSE	FVPKFK	AANKSGTGFGESYSLANPSIR	589	483	6	21	4	4	592	486	5	BS3	138.068	0	0	0.3	4.161	FALSE	TRUE	FALSE	FALSE	Self > 4	0.05	0.05	0.625		0	0	0	0	0	5049
Scan: 15571 Run: 20210319_SFB1_SFB_JX_hsINO80_nucleosome_BS3_S5_steppedHCD_253035 P1_K.KEDELDGKR.R P2_R.EKYAEK.K 1 2	20210319_SFB1_SFB_JX_hsINO80_nucleosome_BS3_S5_steppedHCD_253035	15571	20210319_SFB1_SFB_JX_hsINO80_nucleosome_BS3_S5_steppedHCD_253035.HCD.FTMS.sil0.apl	32632	5	399.609	1993.01	0.007	5	1993	0	INO80		FALSE	INO80		FALSE	KEDELDGKR	EKYAEK	1310	1302	9	6	1	2	1310	1303	5	BS3	138.068	0	0	0.438	3.954	FALSE	TRUE	FALSE	FALSE	Self > 4	0.059	0.06	0.718		0.003	0	0	0	0	5023
Scan: 42545 Run: 20210319_SFB1_SFB_JX_hsINO80_nucleosome_BS3_inSolution_S5_steppedHCD_253035 P1_R.LDGSSKISER.R P2_R.FVPKFK.V 6 4	20210319_SFB1_SFB_JX_hsINO80_nucleosome_BS3_inSolution_S5_steppedHCD_253035	42545	20210319_SFB1_SFB_JX_hsINO80_nucleosome_BS3_inSolution_S5_steppedHCD_253035.HCD.FTMS.sil0.apl	32014	4	499.281	1993.1	0.095	4	1993.09	0.088	INO80		FALSE	INO80		FALSE	FVPKFK	LDGSSKISER	589	1147	6	10	4	6	592	1152	4	BS3	138.068	0	0	0.333	3.684	FALSE	TRUE	FALSE	FALSE	Self > 4	0.075	0.075	0.735		0	0	0	0	0	4973
[truncated: 3 more columns]

## Sheet: Fig. S6B
Coomassie stained SDS-PAGE of C.t.INO80wt and mutants

[truncated: 1 more sheets: Fig. S9D]
